# Supplementary material for: Genome-wide association study identifies loci and candidate genes for grain micronutrients and quality traits in wheat (Triticum aestivum L.)
Source: Sci Rep. 2022 Apr 29;12:7037. doi: 10.1038/s41598-022-10618-w (PMC9054743; doi:10.1038/s41598-022-10618-w)
Supplement: Supplementary file 1 — Supplementary Table S1. [file 41598_2022_10618_MOESM1_ESM.xlsx]

## Sheet: GWAS panel info
Genotypes	Pedigree information	Accession type	Developing Institute	Year of Release			Table Legends
IITR26	Landrace	Landrace	IIT, Roorkee, Uttarakhand	-			IIT - Indian Institute of Technology
Local Collection 1c 01	Local Indian collection	Landrace	-	-			BHU - Banras Hindu University
Navrattan	Landrace	Landrace	-	-			CCS HAU - Chaudhary Charan Singh Haryana Agricultural University
Pissilocal	LV-MADHYA-PRADESH	Landrace	IARI RS, Indore, Madya Pradesh	-			CIMMYT - International Maize and Wheat Improvement Center
UP2672	UP 2382/DLRSN-7	Genetic Stock	GBPUA&T, Pantnagar, Uttarkhand	2013			CSAUA&T - Chandra Shekhar Azad University of Agriculture & Technology
							GBPUA&T - Govind Ballabh Pant University of Agriculture and Technology
4HPAN-82	KINDE/4/CMH75A.66//H567.71/5*PVN/3/SERI	Breeding line	CIMMYT, Mexico	-			IARI - Indian Agricultural Research Institute
4HPAN-84	KINDE/4/CMH75A.66//H567.71/5*PVN/3/SERI	Breeding line	CIMMYT, Mexico	-			IARI RS - Indian Agricultural Research Institute (Regional Station)
ASOCMAP-251	Mapping Polpulation	Breeding line	CIMMYT, Mexico	-			IIWBR - Indian Institute of Wheat and Barley Research
ASOCMAP-260	Mapping Polpulation	Breeding line	CIMMYT, Mexico	-			JAU - Junagadh Agricultural University
AUS30523	CROC_1/AE.SQUARROSA (224)//OPATA/3/RAC655	Breeding line	CIMMYT, Mexico	-			JNKVV - Jawaharlal Nehru Krishi Vishwa Vidyalaya
AUS30518	CROC_1/AE.SQUARROSA (224)//OPATA/3/RAC655	Breeding line	CIMMYT, Mexico	-			JNKVV RS - Jawaharlal Nehru Krishi Vishwa Vidyalaya (Regional Station)
DBW43	BA BAX/LR42// BABAX*2/3/VIVITSI	Breeding line	IIWBR, Karnal, Haryana	-			MPKV - Mahatma Phule Krishi Vidyapeeth
DBW51	SITELLA/MILAN	Breeding line	IIWBR, Karnal, Haryana	-			MPKV RS - Mahatma Phule Krishi Vidyapeeth (Regional Station)
IST SAMNYT 406	Exotic Collection	Breeding line	Exotic Collection	-			NDUA&T - Narendra Deva University of Agriculture and Technology
HD2982	-	Breeding line	IARI, New Delhi	-			PAU - Punjab Agricultural University
HD3354	QUAIU#1/3/T.DICOCCONPI94625/AE.SQ(372)//3*PASTOR/4/QUAIU#2/5/VALI/6/B ECARD/QUAIU#1	Breeding line	IARI, New Delhi	-			RARI - Rajasthan Agricultural Research Institute
HD3372	KINDE*2/4/T.DICOCCOMPI94625/AE.SQ(372)//TUI/CLMS/3/2*PASTOR/5/WAXBI/6/BAJ #1/AKURI	Breeding line	IARI, New Delhi	-			SDAU RS - Sardarkrushinagar Dantiwada Agricultural University (Regional Station)
HS543	-	Breeding line	IARI RS, Shimla, Himachal Pradesh	-			VPKAS - Vivekananda Parvatiya Krishi Anusandhan Sansthan
HS611	69-1776/663//2*BCN/3/7*BCN/4/PARUS/PASTOR	Breeding line	IARI RS, Shimla, Himachal Pradesh	-			CS - Core Set
MP3224	MP-403-2/GW-322	Breeding line	JNKVV RS, Powarkheda, Madya Pradesh	-
PBW681	UP2338/KALYANSONA	Breeding line	PAU, Ludhiana, Punjab	-
PBW689	PBW442/WH576//DWR232	Breeding line	PAU, Ludhiana, Punjab	-
QBI-19-1	QUAIU #1/3/T.DICOCCON PI94625/AE.SQUARROSA (372)//3*PASTOR/4/QUAIU #2*2/5/SUP152/BECARD	Breeding line	IARI, New Delhi	-
QBI-19-2	WHEAR/KIRITATI/3/C80.1/3*BATAVIA//2*WBLL1/4/CMH75A.66/SERI/5/2*VILLA JUAREZ F2009/3/T.DICOCCON PI94625/AE.SQUARROSA (372)//3*PASTOR/4/WBLL1*2/BRAMBLING	Breeding line	IARI, New Delhi	-
QBI-19-3	KOKILA/3/MUTUS*2//ND643/2*WBLL1/8/PSN/BOW//SERI/3/MILAN/4/ATTILA/5/KAUZ*2/CHEN//BCN/3/MILAN/6/WBLL1*2/SHAMA/7/IWA 8600211//2*PBW343*2/KUKUNA	Breeding line	IARI, New Delhi	-
QBI-19-4	FRANCOLIN #1/3/IWA 8600211//2*PBW343*2/KUKUNA/4/MUCUY	Breeding line	IARI, New Delhi	-
QBI-19-5	QUAIU #1/SOLALA//QUAIU #2/3/MANKU/4/KACHU #1/KIRITATI//KACHU	Breeding line	IARI, New Delhi	-
QBI-19-6	SHAKTI/7/SERI.1B*2/3/KAUZ*2/BOW//KAUZ/4/KRONSTAD F2004/5/MUNAL/6/MUNAL #1/8/MP4010/MUNAL #1	Breeding line	IARI, New Delhi	-
QBI-19-7	MELON//FILIN/MILAN/3/FILIN/8/NAC/TH.AC//3*PVN/3/MIRLO/BUC/4/2*PASTOR/5/T.SPELTA PI348774/6/BACEU #1/7/WBLL1*2/4/YACO/PBW65/3/KAUZ*2/TRAP//KAUZ/9/KENYA SUNBIRD/2*KACHU	Breeding line	IARI, New Delhi	-
QBP12-01	KVZ/PPR47.89C//FRANCOLIN #1/3/2*PAURAQ	Breeding line	IARI, New Delhi	-
QBP12-05	VILLA JUAREZ F2009/SOLALA//WBLL1*2/BRAMBLING	Breeding line	IARI, New Delhi	-
QBP12-10	REH/HARE//2*BCN/3/CROC_1/AE.SQUARROSA (213)//PGO/4/HUITES/5/T.SPELTA PI348599/6/REH/HARE//2*BCN/3/CROC_1/AE.SQUARROSA (213)//PGO/4/HUITES/7/QUAIU	Breeding line	IARI, New Delhi	-
QBP12-8	FRET2/TUKURU//FRET2*2/3/T.SPELTA PI348530	Breeding line	IARI, New Delhi	-
QBP12-9	BL 1724*2/3/T.DICOCCON PI272533/AE.SQUARROSA (458)//CMH81A.1261/VEE#10	Breeding line	IARI, New Delhi	-
QBP-13-12	KINDE/4/CMH75A.66//H567.71/5*PVN/3/SERI	Breeding line	IARI, New Delhi	-
QBP13-9	REH/HARE//2*BCN/3/CROC_1/AE.SQUARROSA (213)//PGO/4/HUITES/5/T.SPELTA PI348599/6/REH/HARE//2*BCN/3/CROC_1/AE.SQUARROSA (213)//PGO/4/HUITES/7/QUAIU	Breeding line	IARI, New Delhi	-
QLD27	MILAN/ S87230//BABAX	Breeding line	IIWBR, Karnal	-
WH1129	CS/TH.CS//3*PVN/3/MIRLO/BUC/4/MILAN/5/TILHI	Breeding line	CCS HAU, Hisar, Haryana	-
2.38	T. dicoccon PI94624/Ae. tauschii [409]//BCN	Synthetic hexaploid wheat	Synthetic hexaploid wheat	-
Excalibur	RAC-177(Sr26)/UNICULM-492//RAC-311-S	Exotic Variety	Australia	2001
Drysdale	HARTOG*3/QUARRION	Exotic Variety	Australia	2001
RAC875	RAC-655/3/Sr21/4*LANCE//4*BAYONET	Exotic Variety	Australia	-
BTSchumurgk	Halberd/Aroona//3*Schomburgk	Exotic Variety	Australia	-
Sunco	SUN-9-E-27*4/3-AG-14//WW-15/3/3*COOK	Exotic Variety	Australia	1986
Westonia	CO-1190-203/84-W-127-501	Exotic Variety	Australia	1997
Annuello	PAVON(SIB)/TM-56(VF-665)//JANZ	Exotic Variety	Australia	2001
Sunlin	SUNELG*2//SUNECA*3/VPM-1	Exotic Variety	Australia	1996
Kukri	76ECN44/76ECN36//MADDEN/6*RAC177	Exotic Variety	Australia	1999
Krichauff	WARIQUAM//KLOKA/PITIC-62/3/WARIMEK/HALBERD/4/3-AG-3/AROONA	Exotic Variety	Australia	1997
Janz	3-AG-3/4*CONDOR//COOK	Exotic Variety	Australia	1989
CS5	PUB94.15.1.12/WBLL1	Exotic line	CIMMYT, Mexico	-
CS19	MEX94.2.19/PUB94.15.1.12	Exotic line	CIMMYT, Mexico	-
CS28	W15.92/4/PASTOR//HXL7573/2*BAU/3/WBLL1	Exotic line	CIMMYT, Mexico	-
CS32	BAV92/SERI	Exotic line	CIMMYT, Mexico	-
CS38	PFAU/SERI-82(CID-93300//BOBWHITE	Exotic line	CIMMYT, Mexico	-
CS41	SSRT16	Exotic line	CIMMYT, Mexico	-
CS42	BOBWHITE/NACOZARI-76//VEERY/3/BLUEJAY/COCORAQUE-75	Exotic line	CIMMYT, Mexico	-
CS46	BAV92/SERI	Exotic line	CIMMYT, Mexico	-
CS69	KUKRI/RAC875	Exotic line	CIMMYT, Mexico	-
CS86	SB187	Exotic line	CIMMYT, Mexico	-
CS94	MEX94.2.19//SOKOLL/WBLL1	Exotic line	CIMMYT, Mexico	-
CS101	CROC-1/AE.TA(WX-224)//OPATA-M-85/3/PASTOR	Exotic line	CIMMYT, Mexico	-
CS108	BOBWHITE/BUCKBUCK	Exotic line	CIMMYT, Mexico	-
CS110	NORD-DESPREZ/VG-9144//KALYANSONA/BLUEBIRD/3/YACO/4/VEERY-5	Exotic line	CIMMYT, Mexico	-
CS112	76ECN44/76ECN36//MADDEN/6*RAC177	Exotic line	CIMMYT, Mexico	-
CS128	BAV92/SERI	Exotic line	CIMMYT, Mexico	-
CS129	SB025	Exotic line	CIMMYT, Mexico	-
CS143	AUS30354	Exotic line	CIMMYT, Mexico	-
CS144	CIANO-79/PARULA//CHILERO	Exotic line	CIMMYT, Mexico	-
Bob White	AVRORA//KALYANSONA/BLUEBIRD/3/(SIB)WOODPECKER	Exotic Variety	CIMMYT, Mexico	1977
SeriM82	KAVKAZ/(SIB)BUHO//KALYANSONA/BLUEBIRD	Exotic Variety	Mexico	2000
Chirya-3	CHINESE-SPRING/AG.CU//GLENNSON-81/3/ALONDRA/PAVON-76/4/NINGMAI-4/OLESEN//ALONDRA/YANGMAI-4	Exotic Variety	Mexico	1992
HB208	SPO/MTA//MQ /2*RNW//3/PJ' S'/P14/KT54B	Indian variety	Bhowali, Uttarakhand	1982
HUW468	CPAN-1962 / TONI //LIRA'S’/ PRL'S'	Indian variety	BHU, Varanasi, Uttar Pradesh	1999
HUW510	HD 2278/HUW 234//DL 230-16	Indian variety	BHU, Varanasi, Uttar Pradesh	2001
HUW666	-	Indian variety	BHU, Varanasi, Uttar Pradesh	-
WH1080	21ST SAWSN151	Indian variety	CCS HAU, Hisar, Haryana	2011
C306	RGN/CSK3//2*C5 91/3/C217/N14 //C281	Indian variety	CCS HAU, Hisar, Haryana	1969
WH542	JUP /BJY”S”//URES	Indian variety	CCS HAU, Hisar, Haryana	1992
WH1080	21ST SAWSN151	Indian variety	CCS HAU, Hisar, Haryana	2011
WH1124	MUNIA/CHTO/AM SEL	Indian variety	CCS HAU, Hisar, Haryana	2014
K1317	K0307/K9162	Indian variety	CSAUA&T, Kanpur, Uttar Pradesh	2018
K68	NP773/K 13	Indian variety	CSAUA&T, Kanpur, Uttar Pradesh	1974
Halna	HD 1982/K816	Indian variety	CSAUA&T, Kanpur, Uttar Pradesh	2001
K307	K 8321/UP2003	Indian variety	CSAUA&T, Kanpur, Uttar Pradesh	-
K65	C591/NP773	Indian variety	CSAUA&T, Kanpur, Uttar Pradesh	1974
K88	VEERY "S"/WL 711	Indian variety	CSAUA&T, Kanpur, Uttar Pradesh	1993
K1006	PBW343/HP1731	Indian variety	CSAUA&T, Kanpur, Uttar Pradesh	2014
C591	PENJAB-TYPE-8-B/PENJAB-TYPE-9	Indian variety	Department of Agriculture,Punjab	-
C273	C591/C209	Indian variety	Department of Agriculture,Punjab	-
UP1109	UP 262 /UP 368	Indian variety	GBPUA&T, Pantnagar, Uttarkhand	1987
UP262	S 308/BAJIO 66	Indian variety	GBPUA&T, Pantnagar, Uttarkhand	1978
UP2425	HD 2320/UP 2263	Indian variety	GBPUA&T, Pantnagar, Uttarkhand	1999
HI1531	HI 1182/ CPAN 1990	Indian variety	IARI RS, Indore, Madya Pradesh	2006
HI1544	HINDI62/BOBWHI TE/CPAN 2099	Indian variety	IARI RS, Indore, Madya Pradesh	2008
HI1605	BOW/VEE/5/ND/VG9 144//KAL/BB/3/YACO /4/CHIL/6/CASKOR/3 /CROC_1/AE.SQUAR ROSA(224)//OPATA/ 7/PASTOR/MLAN/KAUZ/3/BAV92	Indian variety	IARI RS, Indore, Madya Pradesh	2017
HI1612	Kauz//Altar84/AO S/3/Milan/Kauz/4/Huites	Indian variety	IARI RS, Indore, Madya Pradesh	2018
HI1500	HW 2002*2// STREMPALLI/PN C 5	Indian variety	IARI RS, Indore, Madya Pradesh	2003
HI617	Selection from C 306	Indian variety	IARI RS, Indore, Madya Pradesh	1982
HI1563	MACS 2496*2/MC 10	Indian variety	IARI RS, Indore, Madya Pradesh	2011
NP852	KF/2*NP 761	Indian variety	IARI RS, Pusa, Bihar	1969
HS490	HS 364/HPW 114//HS 240/HS 346	Indian variety	IARI RS, Shimla, Himachal Pradesh	2009
HW2004	C 306 *7 //TR 380-14 #7 /3 AG14	Indian variety	IARI RS, Wellington, Tamilnadu	1997
HW2045	HD 2402 *6 /SUNSTAR *6 /C-80-1	Indian variety	IARI RS, Wellington, Tamilnadu	2002
HD2189	HD 1963 / HD 1931	Indian variety	IARI, New Delhi	1980
HD2687	CPAN2009/HD 2329	Indian variety	IARI, New Delhi	1999
HD2733	ATTILA /3/TUI /CARC //CHEN / CHTO /4/ATTILA	Indian variety	IARI, New Delhi	2001
HD2888	C306/T.sphaerococcum//HW 2004	Indian variety	IARI, New Delhi	2006
HD2894	HW 2002/WR 196	Indian variety	IARI, New Delhi	2008
HD2932	KAUZ/STAR//HD 2643	Indian variety	IARI, New Delhi	2008
HD2967	ALD/COC//URES/HD216 0M/HD2278	Indian variety	IARI, New Delhi	2011
HD2985	PBW 343/ PASTOR	Indian variety	IARI, New Delhi	2011
HD2987	HI1011/HD2348//M ENDOS//IWP 72/DL153-2	Indian variety	IARI, New Delhi	2011
HD3059	KAUZ//ALTAR84/ AOS/3/MILAN/KA UZ/4/HUITES	Indian variety	IARI, New Delhi	2013
HD3086	DBW14/HD2733//HUW468	Indian variety	IARI, New Delhi	2014
HD3118	ATTILA*2/PBW65 //WBLL1*2/TUKU RU	Indian variety	IARI, New Delhi	2015
HD3171	PBW 343/HD 2879	Indian variety	IARI, New Delhi	2017
HD3237	HD3016/HD2967	Indian variety	IARI, New Delhi	2019
Hira	YT54/N 10BIISN64	Indian variety	IARI, New Delhi	1972
WR544	KALYANSONA/ HD 1999//HD2204/DW 38	Indian variety	IARI, New Delhi	2005
HD3249	PBW343*2/KUKUNA//SRTU/3/PBW343*2/KHVAKI	Indian variety	IARI, New Delhi	2020
NP 770	KONOSU/NP-4	Indian variety	IARI, New Delhi	-
Choti Lerma	LR64(SIB)/HUA.R	Indian variety	IARI, New Delhi	1967
HD2009	LR 64A /NAI 60	Indian variety	IARI, New Delhi	1975
DL153-2	TANORI 71/ NP 890	Indian variety	IARI, New Delhi	1985
DL788-2	K7537/HD2160/ HD2278//L24/K4.14	Indian variety	IARI, New Delhi	1997
HD2329	HD 1962/E 4870/3/K 65/5/HD1553/4/UP262	Indian variety	IARI, New Delhi	1985
HD3226	GRACKLE/HD2894	Indian variety	IARI, New Delhi	2019
HDR77	PARTIZANKA /HD 2204 //HD2204	Indian variety	IARI, New Delhi	1990
HD2824	PTO-1 /CNO79/PRL /GAA /3/HD 1951	Indian variety	IARI, New Delhi	2004
HD2833	PBW 226 / HW 1042//HD 2285	Indian variety	IARI, New Delhi	2006
HD2851	CPAN 3004/WR426//HW 2007	Indian variety	IARI, New Delhi	2005
HD2864	DL 509-2/ DL 377-8	Indian variety	IARI, New Delhi	2005
HD2894	HW 2002/WR 196	Indian variety	IARI, New Delhi	2008
HD3090	SFW/VAISHALI// UP2425	Indian variety	IARI, New Delhi	2014
Kundan	TANORI 71/ NP 890	Indian variety	IARI, New Delhi	1985
Lerma Rojo	Y50/N 10B//L 52/3/2*LR	Indian variety	IARI, New Delhi	1969
Safed Lerma	Y50//N10B/3/LR 52/3*LR	Indian variety	IARI, New Delhi	1969
Sharbati Sonara	Amber Mutant of S64	Indian variety	IARI, New Delhi	1969
WB-2	T. DICOCCON CI9309/AE. SQUARROSA (409) /3/MILAN / S87230 // BAV92/4/2*MILAN/S87320//BAV92	Indian variety	IIWBR, Karnal, Haryana	2017
CPAN1676	BON//CNO/SON64/3/KA L/BB	Indian variety	IIWBR, Karnal, Haryana	1984
DBW14	RAJ 3765/PBW 343	Indian variety	IIWBR, Karnal, Haryana	2003
DBW222	KACHU/SAUAL*ATTILA*2/PBW65/6/PVN//CAR422/ANA/5/BOW/CROW//BUC/PVN/3/YR/4/TRAP#1/7/ATTILA/2*PASTOR	Indian variety	IIWBR, Karnal, Haryana	2020
CBW38	CNDO/R 143/ENTE /MEXI_2/3/Ae.SQU ARROSA (TAUS)/ 4/WEAVER/5/2*PA STOR	Indian variety	IIWBR, Karnal, Haryana	2009
DBW16	RAJ 3765/WR 484//HUW 468	Indian variety	IIWBR, Karnal, Haryana	2006
DBW17	CMH79A.95/3*CNO 79//RAJ3777	Indian variety	IIWBR, Karnal, Haryana	2007
DBW39	ATTILA/HUI	Indian variety	IIWBR, Karnal, Haryana	2010
DBW173	KAUZ/AA//KAUZ/P BW602	Indian variety	IIWBR, Karnal, Haryana	2018
DBW187	NAC/TH/AC//3*PVN/3/MIRLO/BUC/4/ 2*PASTOR/5/KACHU/6/KACHU	Indian variety	IIWBR, Karnal, Haryana	2019
BAJ-1	WAXWING/4/SONOITA-81/TRAP-1/3/KAUZ,MEX*2/TRAP//KAUZ,MEX	Indian variety	IIWBR, Karnal, Haryana & IIWBR, Karnal, Haryana	2011
Hindi-62	PBW-226/HW-1042//HD-2285	Indian variety	Introduction from India to Egypt	-
GW451	GW324/4/CROC_1/AE.RA RS,QUARROSA(205)//J U Vijapur P/JY/3/SKAUZ /4/KAUZ/5/GW339	Indian variety	JAU, Junagadh, Gujarath	2016
GW366	DL 802-3/GW 232	Indian variety	JAU, Junagadh, Gujarath	2007
MP1203	FASN/2 TEPOKA/3/ CHEN/A.SQUARRO SA/TA	Indian variety	JNKVV RS, Powarkheda, Madya Pradesh	2009
Lok1	S308/S331	Indian variety	Lok Bharti, Sanosara, Gujarath	1982
Lok Bold	S308/S311	Indian variety	Lok Bharti, Sanosara, Gujarath	-
NI5439	REMP 80/3*NP 710	Indian variety	MPKV RS, Niphad, Madya pradesh	1975
NIAW34	CNO 79/PRL “S”	Indian variety	MPKV RS, Niphad, Madya pradesh	1997
NW1014	HAHN ‘S’	Indian variety	NDUA&T, Faizabad, Uttar Pradesh	1997
PBW771	PBW550//YR15/6*AVOCET/3/2*PBW550)	Indian variety	PAU, Ludhiana, Punjab	2020
PBW723	PBW343+Lr57/Yr40+Lr37/Yr17	Indian variety	PAU, Ludhiana, Punjab	2017
PBW175	HD 2160 /WG 1025	Indian variety	PAU, Ludhiana, Punjab	1989
PBW65	USA 255/K 816 /3/ WL 202	Indian variety	PAU, Ludhiana, Punjab	1987
PBW752	BW621/4/PBW343//. YR10/6*AVOCET/3/3*PBW343/5/PBW621	Indian variety	PAU, Ludhiana, Punjab	2018
RAJ4037	DL 788-2/RAJ 3717	Indian variety	RARI, Durgapura, Rajasthan	2004
RAJ3765	HD 2402/VL639	Indian variety	RARI, Durgapura, Rajasthan	1996
Kharchia65	KHARCHIA LOCAL/EG 953	Indian variety	RARI, Durgapura, Rajasthan	1970
Lal Bahadur	S 54723 * RS 31-1 ML 293 BB*KAL2 ML 319 CNO-KAL*CD1(KALINIA* INIA-BB) ML328 BB-KAL2 ML 408 RONCHA* KAL-NOR67 ML 414 TOB-INIA*KAL	Indian variety	RARI, Durgapura, Rajasthan	1971
Raj4120	PBW 343/V 1	Indian variety	RARI, Durgapura, Rajasthan	2009
Raj1482	NAPO-TOB 'S'/8156/KAL-BB	Indian variety	RARI, Durgapura, Rajasthan	1983
Raj3077	HD 2267/RAJ 1482/5/BB/INIA66' S'/NAPO	Indian variety	RARI, Durgapura, Rajasthan	1989
GW273	CPAN 2084/VW 205	Indian variety	SDAU RS, Vijapur, Gujarath	1998
GW322	GW 173/GW 196	Indian variety	SDAU RS, Vijapur, Gujarath	2002
RAJ4229	HW2048/RAJ4000	Indian variety	RARI, Durgapura, Rajasthan	2012
RAJ4238	HW 2021/RAJ 3765	Indian variety	RARI, Durgapura, Rajasthan	2016
VL829	IBWSN149/CPAN 2099	Indian variety	VPKAS, almora, Uttarkhand	2003
VL907	DYBR 1982- 83/842 ABVD 50/VW9365//P BW 343	Indian variety	VPKAS, almora, Uttarkhand	-
Lok67	-	Indian variety	-	-
IC42	-	Uncharacterized	-	-
IC43	-	Uncharacterized	-	-
Semong 2	-	Uncharacterized	-	-
YangMai-6	DAFENG-1087/ZAO-5	Uncharacterized	-	-
PQW113	-	Uncharacterized	-	-
PQW114	-	Uncharacterized	-	-
