# Supplementary material for: Genome-wide association study identifies loci and candidate genes for grain micronutrients and quality traits in wheat (Triticum aestivum L.)
Source: Sci Rep. 2022 Apr 29;12:7037. doi: 10.1038/s41598-022-10618-w (PMC9054743; doi:10.1038/s41598-022-10618-w)
Supplement: Supplementary file 2 — Supplementary Table S2. [file 41598_2022_10618_MOESM2_ESM.xlsx]

## Sheet: Genotypic_Data
Markers	chromosome	position (bp)	EXCALIBUR	SERIH82	CHIRIYA3	DRYSDALE	RAC875	BTSHOMBURGK	SUNCO	WESTONIA	CPAN1676	DBW14	GW322	GW366	HD2189	HD2687	HD2733	HD2888	HD2894	HD2932	HD2967	HD2985	HD2987	HD3059	HD3086	HD3118	HD3171	HD3237	HI1531	HI1544	HI1605	HINDI62	HIRA	HUW468	HUW510	HW2004	K68	HALNA	NIAW34	NP852	NW1014	PISSILOCAL	RAJ3765	VL829	VL907	WB2	WR544	DBW43	CS5
AX-94598030	1A	1159536	G	G	G	N	G	A	R	R	A	G	G	G	A	R	G	G	A	N	G	G	G	N	G	A	N	R	N	G	A	R	N	N	G	G	N	G	N	N	R	N	G	N	N	N	G	G	G
AX-94493709	1A	1174865	G	A	A	A	R	A	G	G	A	R	A	A	N	G	R	R	A	A	A	A	A	R	A	A	N	A	R	G	A	R	R	R	G	R	R	A	R	R	R	G	A	A	A	A	G	A	N
AX-94449086	1A	1190148	R	A	A	A	R	A	R	R	A	N	A	A	R	R	R	R	R	A	A	A	A	A	A	A	A	A	R	R	R	R	A	R	R	R	R	A	R	R	R	R	A	A	A	A	R	A	A
AX-94583145	1A	1211885	G	G	G	G	G	G	G	G	N	G	G	G	G	G	N	G	N	G	G	G	G	G	G	G	N	G	A	A	R	G	G	G	R	N	A	G	G	G	G	G	G	G	G	G	G	G	G
AX-94664734	1A	3847072	A	A	N	G	A	G	G	G	G	A	A	A	G	G	A	A	G	G	A	A	A	G	A	G	G	G	G	A	G	G	G	G	A	A	G	A	G	G	G	G	A	G	G	G	A	A	G
AX-94979270	1A	4053566	G	G	G	G	A	N	N	G	G	G	G	G	G	A	G	G	R	R	G	G	G	G	G	G	G	G	G	G	N	G	A	A	G	G	G	G	G	G	G	G	G	G	G	G	G	G	N
AX-95219658	1A	4812661	G	G	G	A	G	A	A	A	A	G	G	G	A	A	G	G	A	A	G	G	G	A	G	A	A	A	A	G	A	A	A	A	G	G	A	G	A	A	A	A	G	A	A	A	G	G	A
AX-95139456	1A	5025329	A	A	A	A	A	A	A	A	A	A	A	A	A	A	A	A	R	A	A	A	A	A	A	A	A	A	A	A	G	A	A	A	R	A	A	A	A	A	A	A	A	A	A	A	A	A	A
AX-95230167	1A	5028362	R	R	R	G	R	G	G	G	G	R	R	R	G	G	R	R	R	G	R	R	R	G	R	G	G	G	G	R	R	G	G	G	N	R	G	R	G	G	G	G	R	G	G	G	R	R	R
AX-94540853	1A	6517496	A	A	R	G	R	A	N	R	A	N	A	A	A	R	A	A	G	A	A	R	A	G	A	A	R	N	A	A	G	A	R	R	A	A	A	A	A	N	A	A	A	A	N	A	A	A	A
AX-95191967	1A	6517971	T	T	Y	C	Y	T	Y	T	T	T	T	T	T	N	T	T	C	T	T	Y	T	C	T	T	C	T	T	T	N	T	Y	N	T	T	T	T	T	C	T	T	T	T	Y	T	T	T	T
AX-94977486	1A	7692023	K	T	N	G	T	K	T	T	K	K	T	K	K	K	T	K	G	K	T	N	T	G	T	T	G	K	N	N	G	N	K	N	T	T	K	T	K	G	K	K	T	N	K	N	T	T	K
AX-94957092	1A	8297011	A	A	R	A	A	A	G	A	A	A	A	A	A	A	A	A	G	A	A	R	A	R	A	A	R	A	A	A	N	A	A	A	A	A	A	A	G	N	A	A	A	A	A	A	A	A	A
AX-95207086	1A	8297044	G	N	R	G	G	G	G	G	G	G	G	N	G	R	R	A	G	G	A	G	G	G	G	G	R	G	R	G	G	A	R	G	N	R	G	G	G	R	G	G	G	N	R	G	G	G	G
AX-94950558	1A	9204480	Y	N	C	T	Y	T	Y	T	T	Y	N	C	T	T	N	Y	N	N	Y	C	N	Y	N	T	T	T	T	N	N	T	N	T	N	Y	T	Y	Y	Y	T	T	N	T	Y	T	Y	T	N
AX-94574509	1A	9580120	Y	Y	Y	Y	Y	C	T	Y	C	Y	Y	T	C	C	Y	Y	T	T	Y	T	Y	Y	T	N	Y	C	C	T	Y	Y	C	T	Y	Y	T	T	Y	C	Y	N	T	N	C	T	Y	Y	Y
AX-95239997	1A	9642399	T	T	C	T	N	C	C	T	Y	Y	T	C	T	T	T	T	C	C	T	C	T	C	T	C	Y	N	Y	T	C	T	N	T	T	T	T	T	C	N	Y	T	T	N	C	C	T	C	Y
AX-94778966	1A	10067503	Y	T	Y	T	T	Y	T	T	T	Y	T	T	T	T	T	T	C	T	T	C	T	N	T	C	N	C	T	T	C	T	T	T	T	T	T	T	C	N	T	N	T	T	Y	C	T	C	N
AX-94970991	1A	10136055	G	G	S	G	N	G	S	G	G	S	G	N	G	G	G	G	G	S	G	S	G	S	G	G	S	S	G	G	G	G	G	G	N	G	G	G	S	S	N	G	G	G	S	G	G	G	S
AX-95200832	1A	10248231	K	K	T	G	K	G	G	G	G	T	K	T	G	G	K	K	N	G	K	T	K	K	K	G	K	N	G	K	N	N	K	G	K	K	N	K	N	N	K	N	K	G	K	G	K	K	K
AX-94979364	1A	10972400	G	G	S	G	G	N	N	S	G	S	G	G	G	G	G	G	N	G	G	S	G	N	G	G	S	S	G	G	S	G	G	G	G	G	G	G	S	S	N	G	G	G	S	N	G	G	G
AX-94401561	1A	11229740	G	G	G	G	G	T	G	G	G	G	G	G	G	G	G	G	K	G	G	G	G	G	G	T	G	G	G	G	T	G	G	G	G	G	G	G	G	G	G	G	G	G	G	T	G	T	G
AX-94943073	1A	11672012	A	A	A	A	A	W	A	A	A	A	A	A	A	A	A	A	A	A	A	A	A	A	A	A	A	A	A	A	A	A	A	A	A	A	A	A	A	A	A	A	A	A	A	W	A	T	A
AX-95231896	1A	11722392	G	G	G	G	G	C	G	G	G	G	G	G	G	G	G	S	S	G	G	G	G	G	G	G	G	G	G	G	C	G	S	G	G	G	G	G	G	N	G	G	G	G	G	C	G	C	G
AX-94491754	1A	11729712	C	C	C	C	C	S	C	C	C	C	C	C	C	C	C	C	C	C	C	C	C	C	C	C	C	C	C	C	N	C	C	C	C	C	C	C	C	C	C	C	C	C	C	S	C	S	C
AX-94414834	1A	11821620	T	T	T	A	T	A	A	A	A	T	T	T	A	A	T	T	A	A	T	T	T	A	T	A	A	A	A	T	A	A	A	A	T	T	A	T	A	A	A	A	T	A	A	N	T	T	A
AX-95092990	1A	11894667	G	G	G	G	G	A	G	R	G	G	G	G	R	R	G	G	A	N	G	G	G	G	G	G	R	N	G	G	A	G	R	G	G	G	N	G	N	R	R	R	G	G	N	A	G	A	G
AX-94791155	1A	11934089	C	C	C	C	C	T	C	C	C	C	Y	C	N	Y	C	C	T	C	C	C	C	C	C	Y	N	C	C	C	T	N	C	C	C	C	C	C	Y	Y	C	C	C	C	N	T	C	T	C
AX-95107625	1A	11951913	A	A	A	A	A	N	A	A	A	A	A	A	A	A	R	A	A	A	A	A	A	A	A	A	A	A	G	A	G	A	A	A	R	R	A	A	A	A	A	A	A	A	R	G	A	R	A
AX-95105886	1A	12003536	Y	Y	N	C	Y	T	C	C	C	Y	Y	Y	N	N	Y	Y	Y	C	Y	Y	Y	C	Y	C	C	Y	C	Y	N	Y	C	C	Y	Y	C	Y	C	C	Y	C	Y	C	N	T	Y	T	C
AX-94963297	1A	12093366	T	C	N	T	C	T	T	N	Y	Y	C	Y	T	T	T	C	T	Y	C	C	N	Y	C	C	Y	T	T	C	T	C	N	N	T	T	T	C	T	N	T	N	C	C	T	N	T	N	Y
AX-94698745	1A	12098238	G	G	G	G	G	A	G	G	G	G	G	G	G	G	G	G	R	G	G	G	G	G	G	G	G	G	G	G	A	G	G	G	A	G	G	G	G	G	G	G	G	G	G	A	G	A	G
AX-94922039	1A	12098331	C	C	C	C	C	N	C	C	C	C	C	C	C	C	C	C	N	C	C	C	C	C	C	C	C	C	C	C	N	C	C	C	C	C	C	C	C	C	C	C	C	C	C	G	C	G	C
AX-94402122	1A	12142475	G	G	G	G	G	S	G	G	G	G	G	G	G	G	G	G	S	G	G	G	G	G	G	G	G	G	G	G	C	G	G	G	G	G	G	G	G	G	G	G	G	G	G	C	G	C	G
AX-95182057	1A	12157386	A	A	A	G	A	G	N	A	A	A	A	A	A	A	A	A	R	A	A	A	A	A	A	A	A	A	A	A	G	A	A	A	A	A	A	A	N	A	A	A	A	R	A	G	A	G	A
AX-94901922	1A	12303846	N	A	A	G	A	A	G	N	A	A	A	A	G	A	G	A	A	A	A	A	A	A	A	A	A	A	N	A	A	A	A	A	A	G	A	A	A	A	A	A	A	A	A	A	G	A	R
AX-95198554	1A	12304373	A	A	R	A	A	A	G	G	A	A	A	A	A	N	R	N	A	G	R	R	N	G	A	R	R	A	A	A	A	N	R	G	R	R	N	A	R	N	R	G	A	A	A	G	R	A	R
AX-94686172	1A	12306178	T	T	T	T	Y	Y	N	Y	T	T	N	T	C	T	T	Y	T	T	T	T	T	T	T	T	T	N	T	T	T	T	T	T	T	T	T	T	T	T	T	T	T	T	T	C	T	T	T
AX-94793862	1A	12369432	C	T	T	N	T	C	C	T	T	Y	T	T	C	T	C	T	Y	T	T	T	T	Y	T	T	T	T	C	T	N	T	C	T	C	C	T	T	T	N	N	N	T	Y	T	C	C	C	Y
AX-94568090	1A	13667357	G	G	G	C	G	C	C	C	C	G	G	G	S	S	G	G	N	C	G	G	G	N	G	C	N	N	N	G	S	S	S	C	N	G	S	G	C	N	N	C	G	C	C	C	G	G	C
AX-94576586	1A	13762834	C	C	C	Y	C	T	Y	N	Y	C	C	C	T	N	C	C	N	T	C	C	C	N	C	Y	N	Y	Y	C	N	Y	N	N	C	C	N	C	Y	Y	N	N	C	Y	T	T	C	Y	Y
AX-95069958	1A	13767604	T	T	T	T	T	T	Y	T	T	T	T	Y	T	Y	N	Y	T	Y	N	Y	T	Y	T	T	Y	Y	T	T	T	Y	Y	N	N	C	Y	T	Y	T	T	Y	T	T	N	T	C	T	C
AX-94404380	1A	13861525	A	A	A	A	A	G	A	A	A	A	A	A	A	R	A	A	A	A	A	A	A	A	A	A	A	A	A	A	A	A	A	N	N	A	A	N	A	A	N	A	A	R	A	G	A	N	A
AX-94501544	1A	14046273	C	T	T	C	T	Y	C	T	T	Y	T	T	C	C	T	C	Y	T	T	T	T	T	T	T	N	T	T	T	Y	T	T	T	T	T	C	T	T	T	T	T	T	T	T	C	C	C	T
AX-95248807	1A	14047394	R	R	N	G	R	A	G	N	G	R	R	R	R	N	R	N	R	G	R	R	R	R	R	G	G	G	G	N	A	N	R	G	R	R	G	R	R	N	G	G	R	G	R	N	R	A	G
AX-94471485	1A	14077803	N	T	K	T	T	T	T	T	T	T	T	T	T	T	T	T	T	T	T	T	T	T	T	T	T	T	T	T	K	T	T	T	T	T	T	T	T	T	T	T	T	T	T	K	T	G	T
AX-94910059	1A	14108199	C	C	C	M	C	A	M	C	M	C	C	C	C	M	C	C	A	C	C	C	C	C	C	M	C	C	M	C	A	M	M	M	C	C	C	C	C	C	M	C	C	C	C	A	C	A	M
AX-94773234	1A	14109176	G	G	G	G	G	R	G	G	G	G	G	G	G	G	G	G	R	G	G	G	G	G	G	G	G	G	G	G	R	G	G	G	G	G	G	G	G	G	G	G	G	G	G	R	G	R	G
AX-95020827	1A	14142813	G	R	R	G	G	A	G	N	N	G	G	G	N	R	G	G	N	G	G	G	G	N	G	G	G	N	G	G	A	G	G	G	R	G	R	G	R	G	R	G	G	N	R	A	R	N	R
AX-95135871	1A	14163014	T	T	T	T	T	Y	T	T	T	Y	T	Y	T	N	T	Y	Y	Y	T	T	T	T	T	T	T	T	T	Y	Y	T	N	T	T	T	T	T	T	N	T	T	T	T	N	Y	T	Y	T
AX-95154988	1A	14253976	C	C	C	C	C	N	C	C	C	C	C	C	C	C	C	C	Y	C	C	C	C	C	C	C	C	C	C	C	T	C	C	C	C	C	C	C	C	C	C	C	C	C	C	Y	C	T	C
AX-94742021	1A	14361026	G	G	G	A	G	A	A	A	R	G	G	N	A	A	N	G	R	A	G	G	G	N	G	N	A	A	R	R	A	R	R	A	G	G	A	G	A	R	A	A	G	R	A	N	R	G	R
AX-94607056	1A	15438341	A	A	A	A	A	N	A	N	A	A	A	A	A	A	A	A	R	A	A	A	A	A	A	A	A	A	A	A	G	A	A	A	A	A	A	A	A	A	A	A	A	A	A	N	A	G	A
AX-94952968	1A	16300902	G	G	N	G	C	S	G	S	G	G	G	G	N	N	G	G	S	G	G	G	G	G	G	G	G	G	G	G	N	G	G	S	G	G	G	G	G	G	G	G	G	G	G	N	G	C	G
AX-94466457	1A	16389643	T	T	T	T	Y	Y	T	C	T	T	T	T	T	T	T	T	Y	T	T	T	T	T	T	T	T	T	T	T	C	T	T	T	T	T	T	T	T	T	T	T	T	T	T	C	T	C	T
AX-94856372	1A	16390721	C	Y	Y	C	N	N	C	Y	C	C	C	C	C	C	C	C	Y	C	C	C	C	C	C	C	C	C	C	C	Y	C	C	C	Y	C	C	C	C	C	C	C	C	C	N	Y	C	T	C
AX-94443744	1A	20094316	A	A	A	A	N	N	A	A	A	A	A	A	A	A	A	A	N	A	A	A	A	A	A	A	A	A	A	A	C	A	A	A	A	N	A	A	A	A	A	A	A	A	A	C	A	C	A
AX-94606615	1A	20158331	C	C	C	S	C	C	C	C	C	C	C	C	C	C	S	C	C	C	C	C	C	C	C	C	C	C	C	C	C	C	C	C	C	S	C	C	C	S	C	G	C	C	C	C	C	C	C
AX-94388999	1A	21036065	N	A	A	R	A	R	R	R	G	N	A	R	G	N	A	R	G	R	A	A	R	R	A	R	N	G	N	R	N	N	N	R	R	A	N	A	G	R	G	R	A	R	N	R	A	A	R
AX-95230007	1A	21400535	G	K	K	K	G	T	T	K	G	N	G	G	K	T	G	G	K	T	G	G	G	K	G	K	K	K	G	G	K	N	T	K	K	G	N	G	N	G	T	N	G	T	T	K	G	G	N
AX-95084010	1A	21760081	A	G	G	N	A	G	A	R	A	A	A	A	A	G	A	A	A	A	A	A	A	A	A	A	A	A	N	A	R	R	R	A	G	A	R	A	R	A	A	R	A	G	G	R	A	A	A
AX-94470457	1A	21985693	N	C	C	M	A	C	A	A	N	M	A	A	A	C	A	N	N	N	A	A	A	M	N	N	A	N	A	A	A	A	C	A	C	A	A	A	M	N	N	A	N	C	C	A	A	A	N
AX-94759417	1A	22535570	T	T	T	T	T	T	T	C	T	T	Y	N	C	T	Y	T	T	C	T	Y	T	T	T	T	T	N	C	T	T	T	Y	T	T	Y	T	T	T	N	Y	T	T	T	T	T	T	T	T
AX-94710443	1A	22597010	T	T	T	T	T	T	T	W	T	W	W	A	W	T	A	T	T	W	T	A	T	W	T	T	T	T	A	T	T	T	W	T	W	A	T	T	T	T	W	T	T	T	T	T	T	T	T
AX-94510909	1A	24247265	C	C	C	T	C	T	T	T	T	C	C	C	T	T	C	C	T	T	C	C	C	T	C	T	T	T	T	C	T	T	T	T	C	C	T	C	T	N	T	T	C	T	T	T	C	C	T
AX-94702084	1A	24321153	T	C	C	T	T	C	N	N	T	T	T	T	T	C	T	T	T	T	T	T	T	Y	T	T	N	T	T	T	Y	T	C	N	C	T	N	N	N	T	Y	T	T	C	C	T	T	T	T
AX-94547512	1A	24321355	N	T	Y	C	T	N	C	C	T	N	Y	N	C	Y	C	T	C	N	T	C	T	T	T	T	T	T	C	Y	T	C	N	T	Y	C	Y	T	T	Y	C	C	T	T	T	T	T	T	T
AX-95187202	1A	24944708	T	C	T	N	C	C	N	T	C	Y	T	T	T	T	T	Y	T	T	C	T	Y	C	T	C	C	C	T	T	N	T	Y	C	N	T	N	T	C	T	T	C	T	C	N	C	C	C	C
AX-94507094	1A	26960576	C	T	T	C	C	T	N	N	C	Y	C	C	C	T	C	C	C	C	C	C	C	Y	N	C	Y	N	N	C	Y	Y	T	C	T	C	T	C	N	Y	T	C	C	T	T	N	C	C	N
AX-94743457	1A	27252823	Y	N	C	T	Y	Y	T	T	T	Y	Y	Y	T	N	Y	Y	T	T	Y	Y	Y	T	Y	T	T	T	T	Y	T	T	N	T	C	Y	T	Y	T	T	Y	T	Y	Y	N	N	Y	Y	T
AX-94471435	1A	28361126	G	G	S	C	G	G	C	S	N	S	G	G	S	S	G	G	S	G	G	G	G	N	G	G	G	G	N	G	N	G	S	G	G	G	S	G	N	S	S	N	G	G	G	S	G	G	S
AX-95072103	1A	28620424	G	N	N	T	G	G	T	G	T	G	K	K	T	G	N	G	T	T	G	K	G	K	G	G	G	T	N	G	N	G	N	T	G	N	G	G	N	K	T	G	G	G	G	G	G	G	N
AX-95233488	1A	28626963	C	T	N	C	C	C	C	C	Y	C	Y	Y	T	C	C	C	T	Y	C	T	C	C	C	C	C	T	C	C	C	C	C	Y	C	C	C	C	T	C	C	C	C	C	Y	C	C	C	Y
AX-94847170	1A	29611669	Y	T	Y	T	T	T	T	T	T	T	T	T	T	T	T	T	C	Y	Y	T	T	T	T	N	T	T	T	T	T	T	T	T	T	T	T	T	T	N	T	T	T	T	T	N	T	T	Y
AX-94804842	1A	29801475	N	T	T	C	C	T	N	T	T	Y	N	T	N	N	C	C	C	Y	C	C	C	Y	N	C	N	C	C	C	N	C	N	C	N	C	N	C	Y	C	Y	Y	N	T	T	T	C	C	T
AX-95144827	1A	32261190	Y	T	Y	C	Y	C	C	C	C	N	T	Y	C	C	Y	Y	C	C	T	Y	T	C	T	C	Y	C	C	Y	N	N	C	C	Y	Y	N	T	N	C	C	C	T	N	C	C	Y	Y	N
AX-94522489	1A	32302707	C	T	T	T	C	T	T	C	T	Y	T	T	T	C	C	C	T	N	C	T	C	N	N	T	Y	T	C	C	C	C	C	Y	T	C	C	C	T	T	Y	T	C	C	C	T	C	T	Y
AX-94526544	1A	32376908	C	T	T	T	C	T	T	C	T	Y	T	T	T	C	C	C	T	Y	C	T	C	C	C	T	Y	Y	C	C	C	C	C	Y	Y	C	C	C	Y	Y	Y	T	C	C	C	T	C	T	Y
AX-94954982	1A	32551296	A	M	A	A	A	A	A	A	A	A	C	A	A	N	A	A	A	A	M	A	M	A	M	A	M	A	A	A	M	A	N	N	A	A	A	M	N	A	A	N	N	A	A	N	A	A	A
AX-94978091	1A	32893506	T	T	N	T	Y	T	T	N	T	N	T	T	T	T	T	Y	T	T	Y	T	T	Y	T	T	T	T	T	T	Y	T	Y	N	T	T	T	T	T	Y	N	Y	T	Y	Y	T	Y	T	T
AX-94761052	1A	32893932	A	A	A	A	G	A	A	G	A	R	A	A	A	A	A	G	A	A	G	A	A	N	A	A	N	A	A	A	G	A	G	R	A	A	N	A	A	G	R	G	A	G	G	A	G	A	A
AX-95172478	1A	33022222	S	G	G	G	N	G	G	G	G	G	S	S	C	G	S	G	G	C	G	G	G	G	G	G	G	G	C	S	G	C	N	G	S	S	G	G	G	G	G	G	G	G	G	G	G	G	G
AX-94467445	1A	34167625	G	G	G	A	G	N	A	N	A	G	G	G	N	R	G	G	A	A	G	G	G	A	G	A	A	A	A	G	A	A	R	A	G	G	A	G	A	A	N	A	G	R	R	A	G	G	N
AX-94615023	1A	35934034	R	A	A	G	R	A	N	R	G	R	R	R	N	A	R	R	G	R	R	R	R	R	R	G	R	G	G	R	N	G	A	R	A	R	G	R	G	R	R	G	R	A	A	R	R	R	R
AX-94675197	1A	36279078	A	G	G	A	A	G	A	A	A	N	R	A	A	G	N	A	A	A	R	N	N	N	R	A	A	N	A	A	A	A	G	A	G	A	N	A	A	A	N	A	A	G	G	A	A	A	A
AX-94982885	1A	39407763	T	T	T	T	T	A	T	T	T	T	T	T	T	T	T	T	T	T	N	T	T	T	T	T	N	T	T	T	T	T	N	T	T	T	T	T	T	T	T	T	T	T	A	T	T	A	W
AX-95095239	1A	39650908	T	C	C	T	T	C	T	T	T	Y	T	T	T	N	T	T	T	T	T	T	T	T	T	T	T	T	T	T	T	T	N	T	C	T	T	T	T	T	Y	T	T	C	C	T	T	T	T
AX-94488826	1A	41830115	Y	Y	T	C	T	T	N	T	T	T	Y	Y	C	N	Y	T	T	C	T	Y	T	T	Y	T	N	N	T	Y	C	C	T	Y	Y	Y	Y	Y	N	C	T	C	Y	T	T	T	T	T	C
AX-94526630	1A	42550087	A	A	A	A	A	A	A	N	A	A	A	A	A	G	A	A	A	N	A	A	N	A	R	A	A	A	A	A	A	A	N	A	A	A	A	G	A	A	A	A	N	A	A	A	A	A	A
AX-95237406	1A	42668076	C	C	C	C	C	C	C	C	Y	C	C	C	C	T	C	C	C	C	C	C	Y	C	Y	C	N	Y	C	C	C	C	Y	N	C	C	C	Y	C	C	C	C	Y	C	Y	N	C	C	Y
AX-94753633	1A	44410934	A	G	G	A	A	R	A	A	A	N	A	A	A	G	A	A	A	A	A	A	A	A	A	A	A	A	A	A	A	A	R	A	G	A	A	A	A	A	R	A	A	G	R	A	A	A	A
AX-94416187	1A	45797676	C	C	G	G	N	G	G	G	G	G	N	N	C	S	C	G	G	C	G	C	C	G	C	G	G	G	G	C	G	C	G	S	G	C	S	C	C	G	S	C	C	G	S	G	G	G	C
AX-94416982	1A	47578129	T	C	T	T	T	T	T	T	T	T	C	C	C	T	C	T	T	C	T	C	T	T	T	T	T	T	T	C	T	C	T	Y	T	C	Y	T	C	T	Y	C	T	T	C	T	T	T	Y
AX-94523894	1A	47791054	T	C	C	T	T	N	T	T	T	T	T	T	T	C	T	T	T	T	T	T	T	T	N	T	T	T	T	T	T	T	C	T	C	T	T	N	T	T	Y	T	T	C	Y	T	T	T	T
AX-94759570	1A	48588559	A	R	A	A	A	A	A	A	A	N	R	R	N	A	R	A	A	R	A	R	A	A	A	A	G	N	A	R	A	R	R	N	A	R	R	R	N	A	N	R	A	A	A	A	A	A	N
AX-95121620	1A	48982473	G	A	A	G	R	A	G	R	G	R	R	R	G	A	R	R	G	N	R	R	R	R	R	G	G	G	R	R	G	G	A	G	A	R	R	R	G	N	G	G	R	A	A	G	R	R	G
AX-94746239	1A	49252484	A	R	R	A	A	R	A	A	A	A	A	A	A	R	A	A	A	A	A	A	A	A	A	A	A	A	A	A	A	A	N	A	R	A	A	A	A	A	R	A	A	R	R	A	A	A	A
AX-94505680	1A	49288383	Y	T	Y	Y	Y	Y	N	Y	Y	Y	T	T	T	Y	T	Y	Y	T	Y	T	Y	Y	Y	C	Y	Y	N	T	N	T	Y	N	Y	T	T	Y	T	C	N	T	Y	Y	T	Y	Y	Y	Y
AX-94500305	1A	49359545	N	G	G	G	G	G	G	N	G	G	G	G	G	G	C	G	G	N	G	G	N	G	S	G	G	G	G	N	S	G	S	G	G	C	G	C	G	S	G	S	C	G	N	G	G	G	G
AX-94739433	1A	49526809	C	Y	Y	T	T	Y	T	T	T	N	T	T	T	Y	C	T	T	N	T	T	C	T	C	T	T	T	T	C	C	T	C	T	Y	C	T	C	T	N	Y	C	C	Y	Y	T	T	T	N
AX-95193119	1A	52056204	A	C	N	N	A	C	M	M	N	A	A	A	M	C	A	A	A	N	A	A	A	M	M	A	M	A	A	N	N	N	N	M	C	A	N	A	N	M	M	M	A	C	C	N	A	A	A
AX-94860985	1A	53677233	C	Y	Y	C	C	Y	C	C	C	C	C	C	C	T	C	C	C	Y	C	C	C	C	C	C	C	C	C	C	C	C	Y	C	Y	C	C	C	C	C	Y	C	C	N	N	C	C	C	C
AX-95076011	1A	53855962	C	G	G	C	C	S	C	N	C	S	C	C	C	G	C	C	C	C	C	C	C	C	N	C	C	C	C	C	C	C	S	C	G	C	C	C	C	C	S	C	C	G	G	C	C	C	C
AX-94411877	1A	53856106	C	G	G	N	C	G	N	N	N	S	C	C	N	S	C	C	N	N	C	C	C	N	C	C	S	C	S	C	S	C	G	C	G	C	N	C	N	C	G	N	C	G	G	S	C	C	C
AX-95187815	1A	53900689	G	G	G	A	G	G	G	G	G	G	G	G	G	G	G	G	G	G	A	G	G	G	G	G	G	G	G	G	G	G	G	G	G	G	G	G	A	G	G	G	G	G	G	G	G	G	A
AX-94394557	1A	54075717	C	T	T	N	C	T	Y	C	Y	T	Y	Y	Y	T	C	N	Y	Y	C	C	C	Y	N	Y	Y	Y	Y	C	Y	Y	T	Y	T	C	T	C	Y	Y	T	Y	C	T	T	N	C	C	C
AX-95211457	1A	57764471	A	C	C	A	A	C	A	A	A	M	A	A	A	C	A	A	M	A	A	A	C	A	C	A	A	A	C	A	A	A	M	A	C	C	A	C	A	A	M	A	C	C	C	C	A	A	A
AX-94726902	1A	58368765	G	G	G	C	C	G	C	C	C	S	N	S	S	N	G	N	S	C	C	C	S	N	N	C	C	S	G	C	C	C	N	C	G	S	C	S	C	C	N	N	S	G	G	S	C	C	C
AX-95020117	1A	58702224	C	T	N	C	C	T	C	N	C	N	C	C	C	T	C	C	C	C	C	C	C	C	N	C	C	C	C	C	C	C	Y	Y	Y	C	C	C	C	C	N	N	C	T	T	C	C	C	C
AX-95162504	1A	58904196	A	G	G	A	A	N	A	A	A	R	A	A	A	R	A	A	A	A	A	A	A	A	A	A	A	A	A	A	A	A	N	A	G	A	A	N	A	A	A	A	A	R	N	A	A	A	A
AX-94625328	1A	59857251	T	Y	T	T	T	N	T	T	T	T	T	T	T	N	T	T	T	N	T	N	T	T	T	T	T	T	T	T	T	T	N	T	Y	T	T	T	T	T	Y	T	T	C	N	T	N	T	T
AX-94591056	1A	62610386	T	K	K	T	T	N	T	T	T	T	T	T	T	N	T	T	T	T	T	T	T	N	T	T	T	T	T	T	T	T	K	T	K	T	T	T	T	T	T	T	T	N	N	T	T	T	T
AX-95006054	1A	63051112	C	Y	N	C	C	T	C	Y	C	C	C	C	Y	T	C	C	C	C	C	C	C	N	C	C	Y	T	C	C	N	C	Y	C	T	C	Y	C	C	Y	Y	N	C	T	T	Y	C	C	C
AX-94552967	1A	63061410	T	N	K	T	T	T	T	T	T	T	T	T	T	G	T	T	T	T	T	T	T	T	T	T	T	T	T	T	T	T	N	T	N	T	T	T	T	N	N	T	T	K	T	T	T	T	T
AX-94464778	1A	63295898	N	A	A	M	M	A	C	A	A	A	A	A	A	A	A	M	A	A	A	A	M	A	N	A	A	A	A	M	A	A	A	M	A	M	A	M	C	A	M	A	M	C	N	A	M	A	M
AX-94582597	1A	64413383	G	R	G	A	G	A	A	A	N	G	G	G	A	A	G	G	A	N	G	G	N	N	N	N	A	A	A	G	A	N	N	N	R	G	A	G	A	N	A	A	G	A	A	R	G	G	N
AX-94667626	1A	64595084	G	C	C	S	G	S	N	S	G	N	G	G	S	C	G	G	N	S	G	G	G	S	N	N	S	N	G	G	S	G	N	G	C	G	G	G	N	S	S	N	G	C	C	S	G	G	G
AX-94433809	1A	64596475	G	A	A	G	G	R	G	G	G	R	G	G	G	R	G	G	G	G	G	G	G	G	N	G	G	G	G	G	G	G	R	G	A	G	G	G	G	G	R	G	G	A	R	G	G	G	G
AX-94757616	1A	64596574	C	T	T	C	C	T	C	N	C	Y	C	C	C	T	C	C	C	C	C	C	C	Y	C	C	C	C	C	C	C	C	T	C	T	C	Y	C	C	C	N	C	C	T	T	C	C	C	C
AX-94977891	1A	64597041	C	Y	N	T	T	N	Y	T	T	N	C	C	N	Y	C	T	T	C	T	T	T	T	N	T	T	T	C	C	Y	T	N	T	Y	C	N	T	T	T	Y	Y	T	N	N	N	T	T	T
AX-94531255	1A	64598218	G	A	A	G	G	R	G	R	G	R	G	G	G	A	G	G	G	G	G	G	G	G	G	G	G	G	A	G	A	G	A	G	A	G	N	G	G	G	R	G	G	A	A	A	G	G	G
AX-94823205	1A	64693057	N	N	N	N	T	C	Y	T	T	T	T	T	T	C	Y	T	Y	Y	T	T	T	Y	N	T	Y	T	T	T	N	Y	Y	T	C	T	N	T	Y	N	Y	N	T	C	C	N	T	T	N
AX-94409481	1A	64839615	N	N	R	A	A	R	A	A	A	A	A	N	A	G	N	A	R	A	A	A	N	A	G	A	A	A	G	A	A	A	N	A	G	R	A	G	A	A	N	A	N	G	N	R	A	A	A
AX-95248567	1A	65664480	G	R	R	N	G	A	A	R	N	G	G	G	A	A	G	G	N	R	G	G	G	A	G	N	N	R	A	G	A	R	A	A	R	G	A	G	N	N	A	N	G	A	A	N	G	G	G
AX-94626802	1A	67469260	A	M	M	A	A	M	A	A	A	N	A	A	A	M	A	A	M	A	A	A	M	A	A	A	A	A	M	A	A	A	M	A	M	M	A	M	A	A	M	A	M	C	M	A	A	A	A
AX-94507949	1A	67687090	A	A	A	A	A	A	A	A	A	A	A	A	A	A	A	A	A	A	A	A	A	A	A	A	A	A	A	A	A	A	A	A	A	A	A	A	A	A	A	A	A	A	A	A	A	A	A
AX-95257185	1A	68840755	A	A	A	R	A	A	A	G	A	A	N	A	G	R	A	A	R	R	A	A	N	A	R	A	R	R	A	R	N	A	R	A	A	A	A	G	R	G	R	R	R	N	N	R	A	A	N
AX-94861596	1A	71548680	G	G	G	A	G	A	A	A	A	G	G	G	A	A	G	G	A	A	G	G	G	A	G	A	A	A	A	G	A	A	A	A	G	G	A	G	A	A	A	A	G	A	A	A	G	G	A
AX-94659847	1A	71786809	Y	C	C	T	Y	C	T	N	N	Y	Y	Y	T	C	Y	Y	T	T	Y	Y	Y	T	Y	T	T	Y	T	Y	T	T	Y	T	C	Y	T	N	T	T	C	T	Y	C	Y	Y	Y	Y	T
AX-94854230	1A	73299852	C	Y	C	C	C	T	C	C	C	C	C	C	N	N	C	C	Y	C	C	C	N	N	Y	C	C	Y	Y	C	N	N	Y	C	N	C	Y	Y	C	Y	T	C	C	N	T	C	C	C	C
AX-94635507	1A	76486940	A	R	R	A	A	R	A	A	A	A	A	A	A	N	A	A	A	A	A	A	A	A	A	A	A	A	A	A	A	A	R	A	R	A	A	A	A	A	N	A	A	G	G	A	A	A	A
AX-95186684	1A	77794622	A	M	A	C	M	C	C	C	A	M	A	A	M	C	M	A	A	N	M	M	A	A	A	C	A	C	C	M	A	C	C	C	M	M	C	A	C	N	C	C	A	C	C	C	M	M	C
AX-95143750	1A	79690743	N	A	A	C	C	M	C	C	C	M	C	N	C	M	C	C	C	C	C	C	C	C	C	C	C	N	C	M	M	C	M	C	A	C	C	C	C	C	M	C	C	M	M	C	C	C	C
AX-95211591	1A	82947551	G	N	N	G	G	C	G	G	G	S	G	G	G	C	G	G	G	G	G	G	G	N	G	G	G	N	G	G	G	G	N	G	C	G	S	G	G	G	S	G	G	C	C	G	G	G	G
AX-94845322	1A	82947987	Y	T	T	C	Y	T	Y	C	C	Y	Y	Y	C	T	Y	Y	C	C	Y	Y	Y	C	Y	C	C	C	C	Y	C	C	N	C	T	Y	C	Y	C	C	T	C	Y	T	T	C	Y	Y	C
AX-94571699	1A	83832654	C	M	M	C	C	M	C	C	C	C	C	N	C	M	C	C	C	C	C	C	C	C	C	C	N	C	C	C	M	C	M	C	M	C	C	C	C	N	M	C	C	M	M	C	C	C	C
AX-94767652	1A	86647250	G	C	C	G	G	N	G	G	G	S	G	G	G	N	G	G	G	G	G	G	G	G	G	G	G	G	G	G	G	G	N	G	C	G	G	G	G	G	S	G	G	N	N	G	G	G	G
AX-94593042	1A	86648367	Y	T	T	C	Y	T	C	C	C	Y	Y	Y	C	T	Y	Y	C	C	Y	Y	Y	C	Y	C	C	C	C	Y	Y	C	N	Y	T	Y	C	Y	C	C	N	Y	Y	T	T	C	Y	Y	Y
AX-94919538	1A	87200165	A	R	R	A	A	A	A	A	A	N	A	A	A	A	A	A	A	A	A	A	A	A	N	A	A	A	A	A	A	A	A	A	R	A	A	A	A	A	A	A	A	A	A	A	A	A	A
AX-94544735	1A	90762265	N	G	G	T	T	K	T	T	T	N	T	T	T	K	T	K	T	T	T	T	T	T	T	T	T	T	T	T	T	T	K	T	G	T	T	T	T	T	N	T	T	K	K	T	T	T	T
AX-94422572	1A	91162624	G	K	K	G	G	K	G	G	G	N	G	G	G	K	G	G	G	G	G	G	G	G	G	G	G	G	G	G	N	G	K	G	K	G	G	G	G	G	N	G	G	K	K	G	G	G	G
AX-95164640	1A	91502085	Y	T	T	C	Y	Y	C	C	N	Y	Y	Y	C	T	Y	Y	N	C	Y	Y	Y	N	Y	C	C	C	C	Y	C	C	T	C	T	Y	Y	Y	N	N	Y	C	Y	T	T	C	Y	Y	C
AX-94630858	1A	92567918	C	T	Y	T	T	T	C	N	T	Y	C	C	C	T	C	T	T	C	T	T	Y	T	C	T	Y	T	C	C	T	Y	Y	T	T	C	Y	C	T	Y	T	C	C	T	T	T	T	T	N
AX-95158603	1A	92567926	G	R	R	G	G	R	G	G	G	G	G	G	G	A	G	G	N	G	G	G	R	N	G	G	G	R	G	G	G	G	R	G	R	G	R	G	G	R	A	N	G	N	A	G	G	G	G
AX-95124101	1A	92571392	G	A	A	G	G	R	G	N	G	N	G	G	G	A	G	G	R	G	G	G	G	R	N	G	N	N	G	G	G	N	R	G	A	G	N	G	G	G	R	G	G	A	A	G	G	G	G
AX-95161486	1A	94113786	G	R	R	G	G	G	G	G	G	G	G	G	R	R	G	G	G	G	G	G	G	G	G	G	R	G	G	G	G	G	R	G	R	G	N	G	G	G	G	G	G	N	R	G	G	G	G
AX-95166821	1A	94120838	N	A	A	A	A	R	A	A	R	N	N	R	A	A	R	N	R	A	A	A	N	N	A	A	A	A	A	R	A	A	N	A	N	R	N	A	A	A	A	A	A	R	A	A	A	G	A
AX-94668428	1A	96365260	A	N	G	G	N	N	G	N	N	N	A	N	N	G	A	N	N	A	A	A	A	G	A	N	G	G	N	A	N	N	G	N	N	A	G	N	N	N	N	N	N	G	G	G	A	A	N
AX-94511623	1A	96470157	C	A	M	C	C	A	N	N	C	C	C	C	C	A	C	C	C	C	C	C	C	C	N	C	C	C	C	C	C	C	A	N	A	C	C	C	C	C	N	C	C	A	A	C	C	C	M
AX-95169566	1A	97802830	S	S	S	C	C	S	C	C	C	C	C	C	C	G	S	C	S	C	C	C	C	C	C	C	C	C	C	C	C	C	S	C	S	C	C	C	C	C	N	C	C	G	G	C	C	C	C
AX-94671410	1A	98243053	G	G	G	G	G	R	G	G	G	G	G	G	G	R	G	G	G	G	G	G	G	G	G	G	G	G	G	G	G	G	R	G	G	G	G	G	G	G	G	G	G	R	G	G	G	G	G
AX-94951818	1A	98590712	Y	Y	N	N	C	T	T	Y	T	C	C	C	T	T	Y	C	Y	T	C	N	C	N	C	T	T	Y	T	C	N	N	T	T	Y	C	N	C	T	N	T	T	C	T	T	T	C	C	N
AX-94768106	1A	100271554	Y	T	T	C	Y	T	C	C	C	Y	Y	Y	C	N	Y	Y	C	Y	Y	Y	Y	N	Y	C	C	C	C	Y	N	C	Y	Y	T	Y	Y	Y	C	C	N	C	Y	T	T	N	Y	Y	C
AX-94538854	1A	100289766	Y	T	T	C	Y	T	C	C	C	Y	Y	Y	N	T	Y	Y	N	C	Y	Y	Y	C	Y	C	C	Y	C	Y	C	C	T	N	T	Y	C	Y	N	C	N	C	Y	T	T	C	Y	Y	C
AX-94518238	1A	107107574	T	K	K	T	T	G	T	T	T	T	T	T	T	G	T	T	T	N	T	T	T	K	T	T	T	T	T	T	T	T	N	T	K	T	K	T	T	K	N	T	T	G	G	T	T	T	T
AX-95159564	1A	108692802	C	G	G	C	C	G	N	C	S	N	C	C	C	N	C	C	N	N	C	C	C	N	C	C	C	C	C	C	N	N	N	S	G	C	S	C	C	C	S	N	C	G	S	S	C	C	N
AX-95147278	1A	108692999	C	Y	N	C	C	N	C	C	C	N	C	C	C	N	C	C	C	C	C	C	C	C	C	C	C	C	C	N	C	C	C	C	Y	C	C	C	C	C	C	C	C	N	Y	Y	C	C	C
AX-95210771	1A	109578355	A	G	G	A	A	N	A	A	N	N	A	A	A	N	A	A	A	A	A	A	A	N	A	A	N	A	A	A	A	A	G	A	G	A	R	A	A	A	N	A	A	G	G	A	A	A	A
AX-94635693	1A	111151263	T	C	C	T	T	C	T	T	T	Y	T	T	T	C	T	T	T	T	T	T	T	Y	T	T	T	T	T	T	T	T	N	T	C	T	Y	T	T	T	Y	T	T	C	C	T	T	T	T
AX-94810269	1A	119496744	T	Y	Y	C	Y	C	C	Y	C	Y	Y	Y	C	C	T	Y	C	N	Y	Y	Y	C	Y	C	C	C	C	T	Y	T	Y	C	Y	T	T	Y	C	N	C	T	N	C	Y	N	Y	Y	C
AX-94782852	1A	119664544	S	S	S	S	G	S	G	S	C	S	S	S	N	S	G	S	S	S	G	S	S	N	S	C	G	S	G	S	S	G	G	S	N	G	N	S	S	G	S	G	S	S	N	N	G	S	C
AX-95095578	1A	120003449	G	T	T	T	T	T	T	T	T	T	T	T	T	T	G	K	T	T	T	T	K	T	T	T	T	T	T	G	K	G	G	T	T	G	G	T	T	G	T	G	T	T	K	T	T	T	T
AX-94800565	1A	123551818	C	N	C	A	C	A	N	A	A	C	C	C	N	A	C	C	A	C	C	C	C	A	C	A	A	N	N	C	N	A	A	N	M	C	A	C	A	A	A	N	C	A	A	C	C	C	N
AX-94584921	1A	124011415	T	T	T	N	T	K	N	T	K	T	T	T	N	T	K	T	K	T	T	K	T	N	T	T	T	N	N	T	T	K	T	T	T	K	N	T	K	N	K	T	T	K	T	N	T	T	T
AX-95074028	1A	126543416	R	G	G	R	G	A	N	R	N	G	G	G	R	N	G	G	R	N	G	G	G	R	G	R	N	N	R	R	R	R	A	A	G	G	R	G	R	R	N	N	G	N	R	N	G	G	G
AX-94599511	1A	130909637	C	T	T	C	C	N	C	C	C	N	C	C	C	T	C	C	C	C	C	C	C	Y	C	C	C	C	C	C	C	C	Y	C	T	C	C	C	C	C	Y	C	C	T	Y	C	C	C	C
AX-94580006	1A	131520162	A	G	G	A	A	A	A	A	A	N	A	A	A	R	A	A	R	A	A	A	A	R	N	A	N	A	A	A	A	A	R	A	G	A	N	A	A	A	A	A	A	R	N	A	A	A	A
AX-94660066	1A	132785363	C	T	T	C	C	Y	C	C	C	Y	C	C	C	T	C	N	C	C	C	C	C	C	C	C	C	C	C	C	C	C	Y	C	T	C	C	C	C	C	Y	C	C	Y	Y	C	C	C	C
AX-95141055	1A	132798250	G	R	R	G	G	G	G	G	G	N	G	G	G	R	G	G	G	G	G	G	G	G	G	G	G	G	G	G	G	G	N	G	R	G	G	G	G	G	G	G	G	R	N	G	G	G	G
AX-94696583	1A	133170990	C	Y	C	C	C	Y	Y	Y	C	C	C	C	C	Y	C	C	C	N	C	C	C	N	N	Y	Y	C	C	C	N	C	C	C	Y	C	C	C	C	N	C	C	C	Y	Y	C	C	C	C
AX-94973540	1A	135968946	T	C	Y	N	C	Y	Y	Y	N	C	C	N	Y	Y	C	Y	N	Y	N	C	N	Y	Y	C	Y	Y	Y	T	N	C	T	C	N	C	Y	N	N	Y	N	N	N	Y	T	Y	N	C	Y
AX-95069149	1A	136959415	G	K	K	G	G	T	G	G	G	N	G	G	G	K	G	G	G	N	G	G	G	N	G	G	G	N	G	G	G	G	K	N	K	G	K	G	N	N	K	N	G	K	N	G	G	G	G
AX-95200935	1A	142101918	A	M	M	M	A	C	M	M	M	A	A	A	M	C	A	A	M	M	A	A	A	M	A	M	M	A	M	A	M	M	C	M	M	A	M	A	M	M	M	N	A	C	C	M	A	A	M
AX-94645209	1A	146631351	C	Y	T	C	C	N	C	C	C	C	C	C	C	T	C	N	C	C	C	C	C	C	C	C	C	C	C	C	N	C	Y	C	N	C	N	C	C	N	Y	C	C	N	T	C	C	C	C
AX-95255893	1A	147678635	T	C	Y	T	T	Y	T	T	T	T	T	T	T	N	T	T	T	T	T	T	T	N	T	T	T	T	T	T	T	T	N	T	N	T	T	T	T	T	Y	T	T	C	C	T	T	T	T
AX-94897165	1A	149510418	G	S	S	G	G	N	G	G	G	G	G	G	G	C	G	G	N	G	G	G	G	N	G	G	G	G	G	G	G	G	C	G	S	G	G	G	G	G	G	G	G	C	S	N	G	G	G
AX-94665889	1A	151777854	C	T	T	C	C	T	C	N	C	Y	C	C	C	T	C	C	C	C	C	C	C	Y	C	C	C	C	N	C	N	N	T	C	T	C	Y	C	C	N	N	C	C	T	T	C	C	C	C
AX-94445757	1A	155842482	A	C	C	A	A	N	A	A	A	N	A	A	A	C	A	A	A	A	A	A	A	A	A	A	A	A	A	A	A	A	C	A	C	A	A	A	A	A	M	M	A	C	C	A	A	A	A
AX-94977589	1A	157829624	T	Y	Y	T	T	Y	T	T	T	T	T	T	T	N	N	T	T	T	T	T	T	T	T	T	T	T	T	T	T	T	T	T	Y	T	T	T	T	T	T	T	T	Y	T	T	T	T	T
AX-95232658	1A	161671443	T	C	C	T	T	Y	T	T	T	T	T	T	T	N	T	T	T	T	T	T	T	T	T	T	T	T	T	T	T	T	N	T	C	T	T	T	T	T	Y	T	T	C	N	T	T	T	T
AX-95121080	1A	164460685	A	A	A	G	A	G	G	G	G	A	A	A	G	G	A	A	G	G	A	A	A	G	A	G	G	G	G	A	G	G	G	G	A	A	G	A	G	G	G	G	A	G	G	G	A	A	G
AX-94551821	1A	168742128	G	T	T	G	G	N	G	G	G	N	G	G	G	T	G	G	G	G	G	G	G	G	G	G	G	G	G	G	G	G	K	G	T	G	N	G	G	G	N	G	G	T	K	G	G	G	G
AX-95209088	1A	185145571	M	A	A	C	M	A	N	N	M	N	M	M	C	A	M	M	N	C	M	M	M	M	M	C	C	N	C	M	M	C	M	C	A	M	M	M	M	N	M	C	M	A	A	C	N	M	C
AX-95170825	1A	197091557	C	G	N	G	G	S	S	N	G	G	G	G	N	G	G	N	N	S	G	G	N	N	G	N	G	S	N	C	S	N	C	G	G	G	S	G	G	N	G	G	G	G	S	S	G	G	G
AX-94865405	1A	202072994	A	G	R	A	A	R	A	A	A	R	A	A	R	R	A	A	A	A	A	A	A	R	A	A	A	A	A	A	A	A	R	A	G	A	R	A	A	A	A	A	A	G	R	A	A	A	A
AX-95181859	1A	206792912	C	Y	Y	C	C	Y	C	C	C	C	C	C	C	T	C	C	C	C	C	C	C	Y	C	Y	C	C	C	C	C	C	T	N	Y	C	N	C	C	C	Y	C	C	T	Y	C	C	C	C
AX-94911243	1A	219364934	N	G	G	G	G	N	G	G	G	G	G	G	G	N	G	S	N	G	G	G	G	G	G	G	G	G	N	G	G	G	S	S	G	G	G	G	G	N	S	S	G	G	N	G	S	G	G
AX-94582020	1A	223990413	C	C	C	G	C	G	G	G	G	C	C	C	G	G	C	C	G	G	C	C	C	G	C	G	G	G	G	C	G	G	G	G	C	C	G	C	G	G	G	G	C	G	G	S	C	C	G
AX-94717608	1A	241747964	N	G	T	G	N	T	G	G	T	T	N	N	T	G	G	G	T	G	T	G	T	T	T	G	T	G	G	T	T	G	T	G	K	G	G	T	G	N	K	G	T	G	K	G	G	T	K
AX-94411532	1A	243618798	S	S	S	G	S	G	G	G	G	S	S	S	G	G	S	S	G	G	N	S	S	G	N	G	G	N	G	S	G	C	G	G	S	S	G	S	S	C	N	C	S	G	G	G	S	S	G
AX-95139577	1A	244512384	C	C	S	G	C	C	C	G	G	C	C	C	C	N	S	S	G	N	C	S	C	G	C	C	C	G	G	C	N	G	C	G	C	N	G	C	N	C	G	G	C	N	N	G	C	C	S
AX-95227941	1A	251018540	A	A	A	G	A	G	G	G	G	A	A	A	G	G	A	A	G	G	A	A	A	G	A	G	G	G	G	A	G	R	N	G	A	A	G	A	G	R	G	R	A	G	G	G	A	A	G
AX-94945494	1A	252283881	Y	T	T	Y	T	Y	Y	N	C	Y	T	N	C	N	Y	T	N	Y	T	T	N	N	T	Y	Y	C	Y	Y	N	C	C	Y	T	Y	C	T	C	C	C	C	T	C	N	Y	T	T	Y
AX-95226421	1A	253374038	Y	T	T	T	T	T	T	T	T	T	T	T	T	T	C	T	T	T	T	T	T	T	T	T	T	T	T	C	T	C	Y	T	T	C	T	T	T	Y	T	C	T	T	T	T	T	T	T
AX-94452312	1A	255487912	S	G	G	G	G	S	G	G	G	G	G	G	G	G	C	G	G	S	G	G	G	G	G	G	G	S	G	S	G	C	N	N	G	S	G	G	G	S	G	C	G	G	G	N	G	G	N
AX-94631437	1A	255848572	T	C	C	C	C	C	C	Y	C	C	C	C	C	C	T	C	C	C	C	C	C	C	C	C	C	C	C	T	N	T	Y	C	C	T	C	C	C	T	C	T	C	C	C	C	C	C	C
AX-94456130	1A	257573999	G	G	G	A	G	A	A	A	A	G	G	G	A	A	G	G	A	A	G	G	G	A	G	A	A	A	A	G	A	A	A	A	G	G	A	G	A	A	A	A	G	A	A	A	G	G	A
AX-95167291	1A	259994871	C	C	Y	N	C	C	C	C	C	C	C	N	N	Y	T	C	N	Y	C	C	Y	C	C	C	C	N	C	T	N	T	T	C	C	T	Y	C	N	T	N	T	C	N	Y	C	C	C	N
AX-94405391	1A	261373106	C	G	C	S	C	C	C	C	S	C	C	C	C	C	C	C	C	C	C	G	C	C	C	C	C	N	C	C	C	C	C	S	C	C	C	C	S	C	C	C	C	C	S	C	C	C	S
AX-94615593	1A	268925964	R	R	R	G	A	G	R	G	G	R	R	R	R	G	A	A	G	G	R	R	A	G	N	G	G	G	N	R	G	A	G	G	R	A	R	A	G	G	G	R	A	G	G	G	R	R	G
AX-94705481	1A	269581046	C	C	C	C	S	C	G	N	C	C	C	C	G	C	G	C	C	C	C	C	G	C	N	C	C	C	G	C	N	G	C	C	C	G	G	G	C	C	C	G	G	C	S	C	C	C	N
AX-94399869	1A	272316170	A	A	A	A	A	A	A	A	A	A	A	A	A	A	R	A	A	A	A	A	A	A	A	A	A	A	A	N	A	N	R	A	A	N	A	A	A	R	A	G	A	A	A	A	A	A	A
AX-94781823	1A	274785621	C	C	C	C	C	N	Y	Y	C	C	C	C	C	C	Y	C	C	N	C	C	C	C	C	C	C	C	C	Y	Y	T	T	C	C	Y	N	C	N	N	N	T	C	C	C	C	C	C	C
AX-95000543	1A	277078096	C	Y	Y	T	C	N	N	T	T	Y	Y	Y	Y	T	C	Y	T	T	Y	Y	C	T	C	T	T	N	N	Y	T	C	T	T	Y	C	Y	C	T	T	T	Y	C	T	Y	T	Y	Y	T
AX-95232790	1A	279825295	N	G	G	N	N	G	A	G	N	G	G	G	A	N	A	N	N	G	G	G	A	N	N	R	G	G	A	G	G	A	R	N	G	A	R	A	G	N	N	A	A	N	G	G	G	G	R
AX-95182518	1A	279832345	C	C	C	C	C	C	C	C	C	C	C	C	C	C	T	C	C	Y	C	C	C	C	C	C	C	C	C	T	C	T	Y	C	C	T	C	C	C	T	C	T	C	C	C	C	C	C	C
AX-94489656	1A	279837911	T	T	T	N	T	N	T	N	N	T	T	T	N	N	Y	T	N	Y	T	T	T	Y	T	T	T	N	T	Y	Y	Y	Y	T	T	N	T	T	N	N	Y	C	T	T	N	N	T	T	T
AX-95163312	1A	279839865	G	T	T	T	K	T	G	T	T	T	T	T	G	K	G	K	T	T	T	T	N	T	K	T	T	T	G	T	N	G	T	T	T	G	K	G	T	T	T	G	G	T	T	T	T	T	T
AX-94705505	1A	285355250	T	T	T	G	T	G	G	G	G	T	T	N	G	G	T	T	G	G	T	T	T	G	T	G	G	G	G	N	G	G	G	G	T	T	G	T	G	G	G	G	T	G	G	G	T	T	G
AX-94648151	1A	288871008	C	C	C	C	C	C	C	C	C	C	C	Y	C	C	T	C	C	Y	C	C	Y	C	C	C	C	C	C	T	C	T	Y	C	C	T	C	C	C	T	C	T	C	C	Y	C	C	C	Y
AX-95184164	1A	289328472	A	R	R	G	R	A	G	N	N	R	A	A	N	R	R	R	A	A	N	G	R	A	R	A	R	R	N	R	A	G	A	A	A	R	N	N	R	N	R	G	N	A	R	A	R	A	G
AX-95021422	1A	289545602	C	C	C	T	C	T	T	T	T	C	C	C	T	T	C	C	T	T	C	C	C	T	C	T	T	T	T	C	T	T	T	T	C	C	T	C	T	T	T	T	C	T	T	T	C	C	T
AX-95089938	1A	298109127	T	T	T	T	T	T	T	T	N	T	T	T	N	N	C	T	T	N	T	T	T	T	T	T	T	T	T	Y	T	C	C	T	T	C	N	T	T	N	N	C	T	T	T	T	T	T	T
AX-94412593	1A	298115833	C	C	N	C	C	C	C	C	C	C	C	Y	C	C	T	C	C	Y	C	C	Y	C	C	C	C	C	C	T	C	T	T	C	N	T	Y	C	C	Y	N	T	C	C	C	C	C	C	N
AX-94539875	1A	298116028	N	C	Y	C	C	C	C	C	C	C	N	Y	C	C	T	C	C	Y	C	C	Y	C	C	C	C	C	C	T	C	T	T	C	C	T	T	C	C	Y	C	T	C	C	C	C	C	C	N
AX-94400371	1A	298646355	Y	Y	Y	T	Y	T	T	T	T	Y	N	Y	T	T	C	Y	T	N	Y	Y	Y	T	Y	T	T	Y	T	C	T	C	Y	T	Y	C	T	Y	T	T	T	N	Y	T	T	T	N	Y	T
AX-95200932	1A	301197484	C	C	M	C	C	C	M	C	C	C	C	C	C	C	C	C	C	C	C	C	C	C	C	C	C	C	M	M	C	C	N	C	C	C	C	C	C	C	C	C	C	C	C	C	C	C	C
AX-94441967	1A	301198132	S	N	C	G	G	G	C	G	G	N	G	S	G	N	C	G	G	G	G	S	S	G	N	G	G	G	C	N	G	N	S	G	S	C	G	N	G	G	G	S	G	G	G	G	G	G	G
AX-95237226	1A	301776516	C	C	N	C	C	C	N	C	C	C	C	C	C	N	C	C	C	C	C	C	C	C	C	C	Y	C	T	T	C	C	N	C	C	C	C	C	C	C	C	C	C	C	N	C	C	C	C
AX-95238138	1A	301782334	C	C	T	C	C	C	T	Y	C	C	C	C	C	C	C	C	C	Y	C	C	C	C	Y	C	Y	C	T	T	C	C	T	C	C	C	C	C	C	C	C	C	C	C	C	C	C	C	C
AX-94895904	1A	303853916	C	C	T	C	C	N	T	Y	C	C	C	C	C	C	C	C	C	N	C	C	C	C	N	C	Y	C	N	C	C	C	C	C	C	C	C	C	C	C	C	C	C	C	C	Y	C	C	C
AX-94415384	1A	305004176	A	A	T	A	A	A	N	A	A	A	A	A	A	A	T	A	A	N	A	A	A	A	A	A	A	A	T	T	A	T	N	N	A	T	A	A	A	W	A	A	A	A	A	A	A	A	N
AX-94790278	1A	307481819	T	T	Y	T	T	N	C	T	T	T	T	T	T	T	Y	T	T	T	T	T	T	T	T	T	Y	T	C	Y	T	C	Y	T	T	Y	T	T	T	Y	N	T	T	T	T	T	T	T	T
AX-94962498	1A	307706593	T	T	N	T	T	T	C	T	T	T	T	T	T	T	T	T	T	T	T	T	T	T	T	T	Y	T	C	C	T	T	Y	T	T	T	T	T	T	T	T	T	T	T	T	T	T	T	T
AX-94704464	1A	308347989	A	A	G	A	A	A	N	A	A	A	A	A	A	A	N	A	A	A	A	A	A	A	A	A	R	A	G	R	N	G	A	A	A	G	A	A	A	N	N	G	A	A	A	A	A	A	A
AX-94766720	1A	309709788	A	A	M	N	N	A	N	N	A	A	A	A	N	A	M	A	A	N	A	A	N	A	A	N	A	N	N	M	A	N	N	A	A	M	N	A	A	N	A	A	N	N	A	A	A	A	N
AX-94650246	1A	310869141	C	C	C	T	C	T	T	T	N	C	C	C	N	T	C	C	T	T	C	C	C	Y	C	Y	Y	Y	N	T	N	N	T	Y	C	C	Y	C	N	Y	N	N	C	N	N	T	C	C	C
AX-94418426	1A	311806352	T	T	Y	T	T	T	T	T	T	T	T	T	T	T	Y	T	T	T	T	T	T	T	T	T	T	T	T	Y	T	C	Y	T	T	Y	T	T	T	Y	T	T	T	T	T	T	T	T	T
AX-94580118	1A	312775453	G	G	A	G	G	G	N	N	G	G	G	G	G	G	A	G	G	R	G	G	G	G	G	G	G	G	G	A	G	A	R	G	G	A	G	G	G	R	G	G	G	G	G	G	G	G	G
AX-94760203	1A	313006866	A	A	N	A	A	A	A	A	A	A	A	A	A	M	M	A	N	A	A	A	A	A	A	A	A	N	A	C	A	C	M	A	A	M	N	A	A	C	A	A	A	A	A	A	A	A	A
AX-94398183	1A	313161496	A	A	G	A	A	A	A	A	A	A	A	A	A	A	G	A	A	A	A	A	A	A	A	A	A	A	A	G	A	G	N	A	A	G	A	A	N	G	A	A	A	A	N	A	A	A	A
AX-94497542	1A	314620663	G	G	S	G	G	G	G	G	G	N	G	G	G	G	S	G	G	G	G	G	G	G	G	G	G	G	G	S	G	N	G	G	G	N	G	G	G	G	G	G	G	G	G	G	G	G	G
AX-94406511	1A	316260417	C	C	C	T	C	C	C	C	C	C	C	C	C	C	T	Y	C	C	C	C	T	C	T	C	C	C	T	T	T	C	C	C	C	T	T	T	C	C	C	N	T	C	C	C	Y	C	N
AX-94907052	1A	320224045	C	G	G	G	G	G	N	G	G	S	S	C	C	G	C	G	N	C	G	G	C	G	C	G	S	G	C	C	G	C	C	G	G	C	C	N	G	C	G	C	C	G	G	G	G	G	G
AX-94397743	1A	320336750	T	C	C	C	C	C	C	N	C	Y	T	N	T	N	T	C	C	T	C	C	T	C	T	C	N	C	C	C	C	T	Y	C	C	T	T	T	N	T	Y	T	T	C	Y	C	C	C	N
AX-94685874	1A	331272761	C	C	C	G	C	G	G	G	G	C	C	C	G	G	C	C	G	G	C	C	C	G	C	G	G	G	G	C	G	G	G	G	C	C	G	C	G	G	G	G	C	G	G	G	C	C	S
AX-94592848	1A	333626054	S	G	G	G	G	G	G	N	G	N	S	S	N	G	G	G	G	S	G	G	S	G	S	G	G	G	G	G	G	G	G	G	G	G	S	S	G	G	G	G	S	G	G	G	G	G	G
AX-95082367	1A	333776320	Y	T	T	T	T	T	T	T	T	T	Y	Y	Y	T	T	T	T	Y	T	T	Y	T	Y	T	T	T	T	Y	T	T	T	T	T	T	T	Y	T	T	T	Y	Y	T	T	T	T	T	T
AX-94415447	1A	337677633	G	A	A	A	A	A	A	A	N	R	G	G	G	R	A	N	R	N	A	A	G	N	G	A	N	R	N	A	R	R	G	A	A	A	N	G	R	R	R	N	G	A	R	N	A	A	A
AX-95120969	1A	337947897	Y	T	T	T	T	T	T	T	T	T	Y	Y	N	N	T	T	Y	Y	T	T	Y	T	Y	T	T	N	T	T	Y	T	Y	T	T	T	Y	Y	N	T	T	T	N	T	T	T	T	T	T
AX-94546321	1A	341962861	T	T	T	T	T	T	T	T	T	T	T	T	T	T	Y	T	T	T	T	T	T	T	T	T	T	T	T	Y	T	Y	T	T	T	Y	Y	T	T	Y	T	T	T	T	T	T	T	T	T
AX-94719212	1A	343408813	C	A	A	A	A	N	A	M	A	N	M	C	C	A	C	A	A	C	A	A	C	A	N	A	A	A	A	M	A	C	A	A	A	C	M	C	A	C	A	C	C	A	A	A	A	A	N
AX-94946446	1A	343681229	A	G	G	G	G	G	G	G	G	G	G	G	N	R	N	N	N	G	G	G	A	G	A	G	G	N	A	R	R	G	G	G	G	A	N	A	N	N	R	G	N	G	G	N	G	G	G
AX-94912730	1A	345309209	Y	C	C	C	C	C	C	C	C	C	Y	Y	N	C	C	C	Y	T	C	C	Y	C	Y	C	N	N	C	Y	C	Y	C	C	C	C	C	N	Y	N	C	T	Y	C	Y	C	C	C	C
AX-94399186	1A	350395975	T	C	N	C	C	C	C	C	C	Y	T	T	T	C	C	C	C	T	C	C	T	C	T	C	C	C	C	T	C	C	C	C	C	C	C	T	C	C	C	T	T	C	C	C	C	C	C
AX-94768467	1A	350411621	R	A	A	A	A	A	A	A	A	A	N	R	G	A	A	A	A	G	A	A	R	A	N	A	A	A	A	G	N	A	A	A	A	A	A	R	N	A	A	R	R	A	A	A	A	A	A
AX-95179159	1A	352176162	N	G	G	G	G	G	G	N	G	G	G	N	R	N	A	N	G	G	G	G	G	G	G	G	N	R	R	R	G	A	A	G	G	A	A	G	R	A	R	A	G	R	R	R	G	G	R
AX-94937776	1A	353256349	N	T	T	T	T	T	T	T	T	T	C	N	Y	T	C	T	T	Y	T	T	C	T	N	T	T	T	T	T	T	C	Y	T	T	C	Y	C	T	Y	T	C	C	T	T	T	T	T	T
AX-94715511	1A	353626096	K	T	T	T	T	T	T	T	T	T	K	K	K	T	K	T	T	K	T	T	K	T	K	T	T	T	T	T	T	K	K	T	T	K	T	N	T	K	T	K	K	T	T	T	T	T	T
AX-95168725	1A	354303779	Y	C	C	N	C	C	C	C	N	C	N	Y	Y	C	N	C	Y	T	C	C	Y	C	N	N	C	N	N	C	Y	T	N	C	C	T	Y	T	C	T	Y	T	T	N	C	T	C	C	N
AX-94404141	1A	354823513	G	A	A	N	A	A	A	A	A	R	N	R	G	A	G	A	R	G	A	A	G	A	R	A	N	A	A	A	A	G	A	N	A	G	N	G	A	G	A	G	G	A	A	A	A	A	R
AX-95195514	1A	354950241	S	G	G	G	G	G	G	G	G	G	S	S	S	G	G	G	G	S	G	G	S	G	S	G	G	G	G	G	G	G	G	G	G	G	G	S	G	G	G	C	S	G	G	G	G	G	G
AX-95149116	1A	357065552	R	A	A	A	A	A	A	A	A	A	R	R	G	A	R	A	A	R	A	A	R	A	R	A	A	A	A	A	A	G	A	A	A	R	R	R	A	N	A	G	R	A	A	N	A	A	A
AX-94430348	1A	360455925	C	C	C	C	N	C	C	T	C	C	C	C	T	C	Y	Y	Y	C	Y	C	Y	C	Y	T	Y	T	T	Y	T	T	Y	Y	C	Y	T	Y	C	Y	T	T	Y	C	T	C	C	C	C
AX-94623356	1A	361185365	W	T	T	N	T	T	W	T	T	T	N	W	A	T	T	T	T	A	T	T	W	T	T	W	N	T	T	T	T	T	T	W	T	T	T	W	T	T	T	A	W	T	T	T	T	T	W
AX-94749944	1A	362865976	C	C	C	C	C	C	C	C	C	C	C	C	C	C	T	C	C	C	C	C	C	C	C	C	C	C	C	C	C	T	C	C	C	T	N	C	C	T	C	T	C	C	C	C	C	C	C
AX-95190148	1A	365618818	A	A	A	A	R	A	G	A	A	A	A	R	G	A	A	A	A	N	A	A	A	A	A	A	A	A	A	A	N	G	A	A	A	A	G	A	A	A	A	G	A	A	A	A	A	A	A
AX-95235150	1A	366130370	S	C	C	C	C	C	C	S	S	C	S	S	G	C	C	C	S	N	C	C	S	S	S	C	C	C	C	C	S	C	S	C	C	C	C	S	C	S	C	S	S	C	S	C	C	C	S
AX-94618053	1A	367874590	M	C	C	C	C	C	C	N	C	C	M	M	M	N	M	C	C	M	C	C	M	C	M	C	C	N	C	C	C	M	C	N	C	M	C	N	C	N	N	M	M	C	C	C	C	C	C
AX-94909603	1A	368198287	N	C	C	C	C	C	C	C	C	C	Y	Y	Y	C	Y	C	C	Y	C	C	Y	C	Y	C	C	C	C	C	C	T	C	C	C	Y	Y	N	C	T	C	T	N	C	C	C	C	C	Y
AX-94518188	1A	368357358	R	A	A	A	A	N	A	A	A	A	R	R	R	A	R	N	A	N	A	A	R	A	R	A	A	A	A	A	A	G	R	A	A	R	R	R	A	G	A	R	N	A	A	A	A	A	R
AX-94872835	1A	369994270	R	A	A	A	A	A	R	A	A	A	A	N	R	A	R	A	A	R	A	A	R	A	R	A	A	A	A	A	A	N	N	A	A	R	R	R	A	R	A	G	R	A	A	A	A	A	A
AX-94868310	1A	370097196	K	T	N	T	T	N	T	T	T	T	G	K	G	N	N	T	T	G	T	T	K	T	K	T	T	T	T	T	T	G	K	T	T	K	K	K	K	G	K	G	K	T	T	K	T	T	T
AX-94517594	1A	370107590	R	A	R	A	A	A	A	A	A	A	R	R	R	A	R	A	A	G	A	A	R	A	R	A	A	A	A	A	A	N	R	A	A	R	R	R	A	R	A	G	R	A	A	N	A	A	R
AX-94990907	1A	372315822	N	M	C	A	M	A	A	A	A	M	C	N	M	A	M	M	A	M	M	M	C	A	C	N	A	A	A	M	A	M	M	A	C	M	M	C	A	A	N	M	C	A	A	A	M	M	N
AX-94441027	1A	372467945	T	C	Y	C	C	C	Y	Y	Y	C	Y	Y	T	C	C	C	C	T	C	C	T	Y	Y	Y	C	C	C	C	C	T	C	C	Y	C	N	Y	C	T	C	T	T	C	C	N	C	C	N
AX-94566366	1A	372639830	A	A	A	G	A	G	G	G	G	A	A	A	G	G	A	A	G	G	A	A	A	G	A	G	G	G	G	A	G	G	G	G	A	A	G	A	G	G	G	G	A	G	G	G	A	A	G
AX-95244447	1A	375016191	Y	T	Y	T	T	T	T	T	T	T	Y	Y	Y	T	T	T	T	Y	T	T	Y	T	Y	T	T	T	T	T	T	N	T	T	T	T	Y	Y	T	Y	T	N	Y	T	T	T	T	T	T
AX-94621604	1A	375475180	N	C	S	C	C	C	C	C	C	C	N	G	G	C	C	C	C	G	C	C	G	C	G	C	C	C	C	C	C	G	C	C	C	C	G	G	C	G	C	G	G	C	C	C	C	C	S
AX-94716455	1A	376502168	G	G	G	T	G	T	T	N	T	G	G	G	T	T	G	G	T	T	G	G	G	T	G	T	T	T	T	G	T	T	T	T	G	G	T	G	T	T	T	T	G	T	T	T	G	G	T
AX-94555133	1A	377429611	S	C	N	C	C	C	C	S	C	C	S	N	G	N	C	C	N	G	C	C	N	C	G	C	C	S	N	C	S	G	S	C	C	C	S	S	S	G	S	G	N	N	S	S	C	C	G
AX-94462130	1A	377614234	Y	T	N	T	T	T	T	T	N	T	Y	N	C	T	T	T	T	C	T	T	Y	T	N	T	T	N	T	T	T	N	T	T	T	T	N	Y	T	Y	T	C	Y	T	T	T	T	T	T
AX-94624109	1A	381295807	T	Y	T	C	Y	C	C	C	C	Y	T	T	N	C	Y	Y	C	Y	Y	Y	T	C	T	C	C	C	C	Y	Y	T	C	C	Y	Y	Y	T	C	Y	C	T	T	C	C	C	Y	Y	Y
AX-94947927	1A	385355602	Y	T	Y	T	T	T	T	T	T	T	Y	Y	C	T	T	T	T	C	T	T	Y	T	Y	T	T	T	T	T	T	C	T	T	T	T	Y	Y	T	Y	T	C	Y	T	T	Y	T	T	T
AX-94400275	1A	387811952	T	T	T	T	T	T	T	T	T	T	T	T	T	T	Y	T	T	T	T	T	T	T	T	T	T	T	T	Y	T	C	N	T	T	Y	N	T	T	C	T	C	T	T	T	T	T	T	T
AX-94978705	1A	387835805	C	C	C	C	C	N	N	N	C	C	C	C	N	S	C	C	C	C	C	C	C	C	C	C	N	S	N	C	N	G	N	N	C	C	N	C	N	N	S	G	C	C	N	N	C	C	C
AX-95127844	1A	394258848	G	G	G	A	G	A	A	A	A	G	G	G	A	A	G	G	A	A	G	G	G	A	G	A	A	A	A	G	A	A	A	A	G	G	A	G	A	A	A	A	G	A	A	A	G	G	R
AX-94417411	1A	394445115	G	G	G	G	G	G	G	G	G	G	G	G	G	G	A	G	G	G	G	G	G	G	G	G	G	N	G	A	G	A	A	G	G	A	A	G	G	A	N	A	G	G	N	G	G	G	G
AX-95176482	1A	394478402	T	T	T	N	T	T	T	T	T	T	T	T	T	K	K	T	N	T	T	T	T	N	T	T	N	T	T	K	T	G	K	T	T	K	G	T	N	G	N	G	T	T	N	T	T	T	T
AX-94958726	1A	394482108	C	C	C	N	Y	C	T	C	N	C	C	Y	N	C	Y	N	C	T	C	C	C	N	C	C	N	C	T	C	T	N	C	C	C	T	C	C	C	C	C	Y	C	N	C	N	C	C	N
AX-94891996	1A	394482627	G	G	G	G	G	G	G	G	G	G	G	G	G	G	G	G	G	G	G	G	G	G	N	G	G	G	G	G	G	S	G	G	G	G	C	G	G	C	G	N	G	G	G	G	G	G	G
AX-94508066	1A	398138141	T	T	T	T	T	T	T	T	T	T	T	T	T	T	Y	T	T	T	T	T	T	T	T	T	T	T	T	T	T	Y	Y	T	T	Y	T	T	T	T	N	T	T	T	T	T	T	T	N
AX-94466632	1A	403028587	C	C	C	C	C	C	M	C	C	C	C	C	C	C	N	C	C	C	C	C	C	C	C	C	C	C	M	M	C	C	M	C	C	M	C	C	C	C	C	C	C	C	C	C	C	C	C
AX-95253907	1A	405517473	C	C	C	C	C	C	C	C	G	C	C	C	N	N	C	C	C	C	C	C	C	C	C	N	G	N	C	C	G	C	C	C	C	C	C	C	C	N	N	N	C	N	N	N	C	C	C
AX-94939314	1A	426923937	A	G	G	A	A	G	A	A	A	R	A	N	A	G	A	R	A	A	A	R	A	R	N	A	A	A	A	R	A	A	R	A	G	A	R	A	A	A	G	A	A	G	G	A	A	A	A
AX-95109512	1A	427484763	A	A	M	M	M	M	M	A	A	A	A	M	M	A	A	A	A	M	M	A	A	A	A	A	M	A	A	A	M	A	A	A	A	A	M	A	M	A	A	M	A	A	A	A	A	A	M
AX-94530243	1A	427818876	G	R	R	A	R	A	A	G	G	G	G	R	R	R	R	G	R	A	R	G	R	R	R	G	A	A	A	G	R	A	N	G	R	R	A	R	N	N	N	R	R	A	R	G	G	G	A
AX-94927315	1A	431432656	A	R	R	A	R	A	A	A	A	A	A	R	A	A	R	A	A	A	R	A	R	A	R	A	A	A	A	A	A	A	A	A	R	R	A	R	A	A	A	A	R	A	A	A	A	A	R
AX-94691247	1A	432198658	Y	T	Y	C	Y	C	Y	C	C	Y	Y	Y	C	T	T	Y	Y	C	Y	Y	Y	N	Y	C	C	N	T	Y	Y	N	Y	C	T	T	Y	Y	N	C	N	C	Y	T	N	N	Y	Y	Y
AX-94465876	1A	432589601	C	C	C	T	C	T	T	T	T	C	N	C	T	T	C	C	T	T	C	C	C	T	C	T	T	T	T	C	T	T	T	T	C	C	T	C	T	T	T	T	C	T	T	T	C	Y	T
AX-94798699	1A	432769185	T	T	T	C	T	C	C	C	C	T	T	T	C	C	T	T	C	C	T	T	T	C	T	C	C	C	C	T	C	C	C	C	T	T	C	T	C	C	C	C	T	C	C	C	T	T	C
AX-95083332	1A	432982991	M	A	A	A	A	N	A	C	A	N	C	A	M	A	A	M	N	A	A	C	N	M	N	C	A	A	A	M	A	A	A	M	A	A	A	A	A	N	M	A	A	A	A	A	C	C	A
AX-94608897	1A	434423745	S	G	G	G	G	G	C	G	G	G	G	G	G	G	C	G	G	G	G	G	G	G	G	G	G	G	C	C	G	C	G	G	G	C	S	G	G	S	G	C	G	G	G	G	G	G	G
AX-95072845	1A	434425788	C	C	C	C	C	C	M	C	C	C	C	C	C	C	M	C	C	C	C	C	C	C	C	C	C	C	M	M	C	M	C	C	C	M	N	C	C	M	C	M	C	C	C	C	C	C	M
AX-94778455	1A	438685324	C	C	C	C	Y	T	T	N	T	C	C	T	T	C	C	C	C	T	C	C	T	C	N	C	C	C	C	C	T	C	T	C	C	C	T	T	C	C	C	T	T	C	N	T	C	C	C
AX-95164417	1A	439073685	G	G	G	G	G	G	G	K	G	G	G	G	G	G	T	G	G	G	G	G	G	G	G	G	G	K	G	G	G	T	G	G	G	T	N	G	G	T	G	T	G	G	G	G	G	G	K
AX-95166509	1A	440801533	T	T	T	T	T	T	T	T	T	T	T	T	T	T	Y	T	T	T	T	T	T	T	T	T	T	T	T	T	T	Y	T	T	T	Y	C	T	T	Y	T	C	T	T	T	T	T	T	T
AX-95213368	1A	441770825	T	T	N	T	T	T	T	T	T	T	T	T	T	T	Y	T	T	T	T	T	T	T	T	T	T	T	T	T	T	C	T	T	T	N	N	T	T	C	T	C	T	T	T	T	T	T	T
AX-94719376	1A	447641117	C	C	C	C	C	C	C	C	C	C	C	C	C	C	Y	C	C	C	C	C	C	C	C	C	C	C	C	C	C	C	C	C	C	Y	Y	C	C	C	C	C	C	C	C	C	C	C	N
AX-94907857	1A	449469605	G	G	G	A	G	A	A	G	N	G	G	G	N	N	G	G	N	A	G	G	G	N	G	A	A	N	G	G	N	N	N	A	G	G	A	G	A	N	N	A	G	G	A	A	G	G	N
AX-94929285	1A	452756512	C	C	C	T	T	C	T	N	T	C	C	T	T	C	T	C	N	T	T	C	N	Y	N	Y	Y	N	T	C	T	T	Y	Y	C	T	Y	T	T	Y	N	T	T	C	C	T	C	C	T
AX-94924440	1A	460673060	C	C	C	C	C	C	Y	C	C	C	C	C	C	C	Y	C	C	C	C	C	C	C	C	C	C	C	C	C	C	C	C	C	C	Y	C	C	C	C	C	Y	C	C	C	C	C	C	C
AX-94504828	1A	460863088	C	C	C	Y	C	T	T	N	N	C	C	C	T	T	C	C	T	N	C	C	C	N	C	Y	T	T	T	C	T	N	N	Y	C	C	T	C	T	N	T	T	C	N	T	T	C	C	C
AX-94550611	1A	460993037	G	A	A	A	A	G	G	G	G	R	G	A	G	A	G	A	G	A	A	G	A	G	A	A	A	A	G	A	G	G	G	G	G	G	N	A	N	G	R	G	A	A	N	N	A	A	N
AX-95134433	1A	461048323	N	T	T	T	T	T	Y	Y	T	T	T	T	T	T	Y	T	T	T	T	T	T	T	T	T	T	T	Y	Y	T	Y	T	T	T	Y	Y	T	T	Y	T	Y	T	T	T	T	T	T	N
AX-94702400	1A	462799431	R	R	R	R	R	G	A	N	A	G	R	A	A	G	R	N	G	A	R	R	R	N	G	G	G	R	G	R	A	G	G	G	R	R	G	R	A	G	G	N	R	G	G	N	R	R	N
AX-94542559	1A	463041172	A	A	A	A	R	A	A	A	A	R	A	A	A	R	R	R	R	A	R	A	R	R	R	R	A	N	A	A	R	R	A	A	R	R	R	R	A	A	R	R	R	R	A	N	R	R	A
AX-94528422	1A	463288438	G	G	N	G	G	G	G	G	G	G	G	G	G	G	A	G	G	G	G	G	G	G	G	G	G	G	G	G	G	A	G	G	G	A	R	G	G	G	G	A	G	G	G	G	G	G	G
AX-95110974	1A	463290351	C	C	N	T	N	C	T	T	T	C	T	Y	T	C	T	Y	T	N	T	T	Y	T	C	T	T	T	T	C	T	C	Y	T	Y	T	T	C	T	T	Y	T	C	C	N	C	T	T	T
AX-94550326	1A	464116441	G	G	R	G	G	G	G	R	G	G	G	G	R	G	R	G	G	G	G	G	G	G	G	G	N	G	R	G	G	R	G	G	G	R	N	G	G	G	G	R	G	G	G	G	G	G	G
AX-94600055	1A	464793640	C	C	T	C	C	C	C	N	C	C	C	C	N	C	C	C	C	C	C	C	C	C	C	C	C	C	N	C	C	C	C	C	C	C	C	C	C	C	C	C	C	C	C	C	C	C	C
AX-94753347	1A	464797495	T	T	Y	T	T	T	T	C	T	T	T	T	C	T	Y	T	T	T	T	T	T	T	T	T	Y	T	C	T	T	C	T	T	T	Y	Y	T	T	T	T	C	T	T	T	T	T	T	T
AX-94841522	1A	472169030	Y	T	T	T	T	T	T	C	T	T	T	T	T	T	T	T	T	T	T	T	T	T	T	T	T	T	N	N	T	T	N	T	T	T	T	T	T	N	T	T	T	T	T	T	T	T	T
AX-94977002	1A	473034633	K	G	G	G	G	N	G	K	N	G	G	G	N	G	K	G	N	G	G	G	G	N	G	G	N	K	T	T	K	T	T	G	G	K	N	G	N	T	N	K	G	G	N	G	G	G	G
AX-94979262	1A	473630914	C	C	C	C	C	C	C	C	C	C	C	C	N	C	Y	C	C	C	C	C	C	C	C	C	C	C	C	C	C	T	C	C	C	Y	Y	C	C	C	C	T	C	C	C	C	C	C	C
AX-94665770	1A	474189275	G	G	N	G	G	G	G	G	G	G	G	G	A	G	A	G	G	G	G	G	G	G	G	G	G	G	G	G	G	A	G	G	G	A	R	G	G	G	G	A	G	G	G	G	G	G	G
AX-94503076	1A	474192439	T	C	C	C	C	N	C	N	N	C	C	C	T	N	T	N	C	C	C	C	N	C	C	C	Y	Y	T	Y	C	T	T	C	C	T	T	C	N	T	C	T	C	C	N	C	C	C	C
AX-94731227	1A	474199142	C	T	T	T	T	N	Y	Y	T	T	T	T	N	Y	T	T	Y	T	T	T	T	Y	T	T	Y	Y	C	C	T	T	N	N	T	T	T	T	T	Y	T	T	T	T	T	Y	T	T	T
AX-94519887	1A	477049117	A	A	A	A	W	N	A	A	N	N	A	A	N	T	A	W	N	A	T	A	T	W	W	T	W	W	A	N	T	A	A	W	N	W	A	T	A	W	N	A	T	N	W	N	T	N	A
AX-94890423	1A	479544610	A	A	A	A	R	N	A	A	A	R	A	A	A	G	A	A	R	A	R	A	R	N	R	R	A	A	A	A	N	A	A	A	A	A	A	R	A	A	R	A	R	A	A	N	R	R	A
AX-94947812	1A	480549753	R	A	R	R	G	A	N	N	A	R	G	G	A	A	G	N	R	N	G	G	G	N	G	R	N	A	N	G	A	N	A	R	N	G	A	G	A	A	A	A	G	A	A	A	G	G	N
AX-94389450	1A	480599314	C	C	T	C	T	T	C	C	C	Y	N	C	N	N	T	Y	T	C	T	C	T	N	T	T	Y	Y	T	C	N	T	N	C	C	T	T	T	C	Y	Y	T	T	C	C	T	T	T	N
AX-95172759	1A	480604446	R	R	G	N	A	A	A	R	A	A	R	R	A	A	G	A	A	A	A	A	R	A	A	A	A	A	A	A	A	G	A	A	R	G	G	A	N	N	R	A	A	R	R	A	N	A	N
AX-94889305	1A	480755283	M	A	A	M	C	C	M	M	A	C	A	A	A	C	A	M	C	A	C	A	C	C	C	C	C	C	A	A	C	A	C	A	A	A	M	C	N	M	M	C	C	A	N	C	C	C	A
AX-95188865	1A	480755631	C	C	C	C	N	Y	C	C	C	T	C	C	C	Y	C	N	Y	C	T	C	T	Y	T	Y	Y	Y	C	C	Y	C	Y	C	C	C	C	T	C	C	Y	Y	T	C	C	Y	T	T	C
AX-94943789	1A	481655155	A	R	N	N	A	R	N	A	R	A	R	R	N	R	R	A	N	R	A	R	A	A	A	A	R	N	N	R	A	N	R	N	R	R	R	A	G	A	A	A	A	G	R	A	A	A	G
AX-94384181	1A	482328679	R	R	N	G	A	A	G	G	G	A	N	R	G	A	N	A	A	G	A	N	A	A	A	A	N	R	G	N	A	G	R	G	N	G	G	A	R	N	N	G	A	G	G	N	A	A	G
AX-94415357	1A	482329681	C	T	Y	T	C	N	T	Y	T	C	T	T	C	C	C	Y	C	T	C	T	C	Y	C	C	Y	Y	C	T	C	C	C	T	T	C	Y	C	T	N	Y	Y	C	T	T	Y	C	C	T
AX-94507420	1A	482335848	A	A	A	A	N	G	A	A	A	G	A	A	A	G	A	R	G	A	G	A	G	G	N	G	R	R	A	A	G	A	R	A	A	A	R	G	A	A	R	G	G	A	N	G	G	G	A
AX-94938408	1A	482335916	T	T	C	T	N	C	T	T	T	C	Y	T	T	C	C	Y	C	T	C	T	C	C	C	C	N	Y	T	T	C	C	C	T	T	C	C	C	T	Y	Y	C	C	T	T	C	C	C	T
AX-95024082	1A	482335926	T	C	C	C	C	C	C	T	C	C	C	C	T	C	C	Y	C	C	C	C	C	C	C	C	C	C	T	C	C	C	C	C	C	C	C	C	C	T	C	C	C	C	C	C	C	C	C
AX-94507352	1A	483677023	T	W	T	W	T	T	W	T	W	T	W	N	T	T	T	T	T	W	T	W	N	T	T	T	T	W	T	N	T	T	T	W	W	T	T	T	W	T	W	T	T	W	W	T	T	T	W
AX-94597364	1A	485002336	A	A	A	A	A	W	W	W	W	A	A	N	N	W	T	A	W	W	A	A	A	A	A	W	W	W	A	N	T	T	W	N	N	T	N	A	W	N	W	T	A	A	W	W	A	A	W
AX-94707091	1A	486342754	R	G	N	G	G	G	G	R	G	G	G	R	G	G	G	G	G	G	G	G	G	G	G	G	G	G	R	G	G	G	G	G	G	G	G	G	G	R	G	N	G	G	G	G	G	G	G
AX-94794064	1A	487091012	G	G	G	A	G	A	A	A	A	G	G	G	A	A	G	G	A	A	G	N	G	A	G	A	A	A	A	N	A	A	A	A	G	G	A	G	A	A	A	A	G	A	A	A	G	G	A
AX-94694621	1A	490087895	C	T	N	T	N	C	C	C	T	C	C	C	Y	C	C	C	C	C	C	T	C	C	C	C	C	N	C	C	N	C	C	T	C	C	C	C	T	C	C	C	C	T	T	C	C	C	N
AX-94481367	1A	490313586	C	C	C	C	T	N	C	C	C	T	C	C	C	C	C	Y	Y	C	T	C	T	T	T	T	Y	Y	C	C	T	C	C	C	C	C	Y	T	C	C	Y	C	T	C	C	T	T	T	C
AX-94773962	1A	497507757	G	A	A	A	A	N	R	G	A	A	G	G	R	N	A	N	A	G	A	A	A	N	A	A	R	R	A	R	N	A	N	N	G	A	R	A	N	G	N	N	A	A	N	A	A	A	A
AX-95008533	1A	497518150	T	T	T	T	T	T	T	T	T	T	T	T	T	Y	Y	T	Y	T	T	T	T	T	T	T	T	T	T	Y	T	N	T	T	T	Y	Y	T	T	T	T	Y	T	T	T	T	T	T	N
AX-94677601	1A	499444802	A	A	A	G	A	N	G	N	N	A	A	N	R	N	A	A	R	G	A	A	A	G	A	G	N	G	N	A	R	R	N	G	A	A	N	A	N	G	G	R	A	G	G	N	A	A	R
AX-95201261	1A	499786309	C	S	S	C	C	S	C	C	C	S	C	C	C	S	G	C	C	C	C	C	C	S	C	C	C	C	G	G	C	G	S	C	S	G	S	C	C	C	S	G	C	S	S	C	C	C	C
AX-95235178	1A	499807792	G	G	T	G	N	T	T	G	G	K	G	G	N	K	G	K	K	G	T	T	T	T	T	T	N	N	G	G	T	G	T	G	G	G	N	T	G	K	N	N	T	G	N	T	T	T	G
AX-94668931	1A	499979671	S	G	N	G	G	N	G	G	G	N	N	S	G	G	G	S	G	C	G	G	S	G	S	G	G	G	G	S	N	G	G	G	G	G	G	S	G	G	G	G	S	G	G	G	G	G	N
AX-94867055	1A	500367107	T	T	K	T	K	T	T	T	T	T	T	T	T	T	T	T	N	T	K	K	K	N	K	N	T	N	T	T	T	N	N	T	T	T	T	K	T	T	T	T	K	T	T	T	K	K	N
AX-95188181	1A	502804981	G	G	G	S	G	G	C	N	G	N	S	S	S	C	G	S	C	N	G	G	G	S	G	S	S	S	S	G	S	S	N	S	S	G	S	G	G	G	N	S	G	G	S	G	G	G	S
AX-94644377	1A	504246182	G	K	G	T	G	N	T	T	T	G	K	K	T	T	K	G	T	K	G	G	G	K	G	K	N	K	K	K	K	N	N	T	K	K	T	G	T	K	T	K	G	T	T	T	K	G	K
AX-95233767	1A	504280012	T	T	T	A	T	A	A	A	A	T	T	T	A	A	T	T	A	A	T	T	T	A	T	A	N	A	A	T	A	A	A	A	T	T	A	T	A	A	A	A	T	A	N	A	T	T	A
AX-95083535	1A	505524402	N	G	G	G	N	A	G	G	N	R	G	G	R	G	A	R	R	G	A	A	A	A	A	A	R	A	A	A	A	A	R	G	G	A	A	A	G	R	R	A	A	G	G	A	A	A	R
AX-94632377	1A	506546969	G	G	G	G	A	G	G	G	G	R	A	A	G	G	G	N	G	A	G	G	G	G	G	G	G	G	G	A	G	G	G	G	G	G	G	G	G	G	G	G	G	G	G	G	G	G	G
AX-94987165	1A	506854586	C	T	N	T	Y	Y	T	C	T	C	C	C	Y	C	C	C	C	C	C	C	C	C	C	Y	C	C	C	N	N	N	C	T	C	C	C	C	N	N	T	C	C	N	T	C	C	C	Y
AX-94571120	1A	506854781	Y	T	Y	T	Y	T	C	C	T	Y	T	Y	N	C	Y	Y	C	C	T	C	T	T	T	T	T	T	C	N	T	N	Y	C	Y	Y	Y	T	T	T	T	C	T	C	T	T	N	T	T
AX-94449293	1A	507079282	Y	C	N	Y	Y	N	N	N	Y	N	N	Y	T	T	N	Y	N	T	N	T	Y	T	Y	T	N	Y	T	N	N	T	T	Y	Y	T	T	T	Y	T	Y	N	N	Y	Y	T	N	T	N
AX-94670671	1A	507080813	T	G	N	G	K	G	T	T	N	K	G	T	T	T	T	K	T	T	G	T	G	K	G	G	T	G	T	T	G	T	K	K	K	T	K	G	N	G	G	T	G	K	T	G	N	G	K
AX-95194961	1A	508555015	N	T	C	T	C	C	T	C	T	C	C	C	C	N	C	C	C	C	C	C	C	C	C	C	C	C	C	C	C	C	N	Y	C	C	N	C	T	N	Y	C	C	T	T	C	C	C	Y
AX-95246262	1A	508638302	K	K	K	T	K	T	T	T	T	K	K	K	T	T	G	K	T	T	K	K	K	T	K	T	T	T	T	G	T	G	T	T	K	G	T	K	T	T	T	G	K	T	T	T	K	K	T
AX-94433348	1A	508721263	A	R	A	G	A	G	A	A	G	N	R	A	R	A	A	A	N	A	R	A	R	R	R	G	N	G	A	A	G	A	A	A	A	A	R	R	G	G	N	A	R	A	R	R	A	R	N
AX-94519549	1A	508723994	A	M	A	C	A	A	C	A	C	A	A	A	A	A	M	A	A	A	A	A	A	N	A	A	A	A	A	M	A	C	A	M	A	M	A	A	C	A	M	N	A	C	N	A	A	A	M
AX-95236907	1A	509037543	G	A	G	A	N	A	G	G	A	R	A	G	G	G	G	N	G	G	A	G	A	R	A	A	R	A	G	G	A	G	G	G	N	G	R	A	R	A	N	G	A	G	A	A	G	A	N
AX-95192108	1A	510373143	G	G	S	N	G	G	G	G	G	G	S	S	S	S	G	G	S	C	G	G	G	G	G	G	N	G	G	G	G	G	G	G	G	G	S	G	N	G	G	G	G	S	G	N	G	G	S
AX-94618537	1A	511101975	C	C	C	C	C	C	N	C	C	C	C	C	C	C	S	C	C	C	C	C	C	C	C	C	C	C	C	G	C	G	C	C	C	G	C	C	C	C	C	G	C	C	C	C	C	C	C
AX-94826839	1A	513624126	G	G	G	N	G	G	G	G	G	R	A	A	A	A	A	N	A	A	G	G	N	G	N	G	R	G	R	A	R	A	A	G	N	A	A	G	G	G	G	A	G	G	N	G	G	G	A
AX-94673659	1A	513661916	R	A	R	A	R	A	G	G	A	R	A	R	G	G	R	R	G	G	A	N	A	N	A	A	N	A	G	R	A	G	G	G	R	R	N	A	A	A	A	G	A	G	A	A	R	A	A
AX-94535560	1A	513933908	A	G	A	R	A	A	R	A	R	A	A	N	A	A	G	A	A	A	A	A	N	A	A	A	A	A	A	G	R	R	A	A	A	G	R	A	R	A	R	R	A	R	R	A	A	G	A
AX-94757270	1A	514691783	G	S	G	G	G	S	G	G	N	G	G	G	G	N	G	G	G	G	G	G	G	G	G	C	S	S	G	G	G	G	G	G	S	G	G	G	G	G	G	G	G	N	S	S	S	S	G
AX-94737712	1A	514691813	C	C	C	C	C	C	N	N	C	C	C	C	C	C	S	C	C	C	C	C	C	C	C	C	C	C	C	S	C	G	C	C	C	S	S	C	C	C	C	G	C	C	C	C	C	C	N
AX-94624955	1A	516564136	T	C	T	N	T	N	T	Y	Y	T	T	T	T	T	T	N	T	T	T	T	T	T	T	T	T	Y	T	T	C	T	Y	T	T	T	T	T	N	T	Y	T	T	C	N	T	T	C	N
AX-94583358	1A	517381090	C	T	C	C	C	Y	Y	Y	T	C	N	C	T	C	C	C	C	N	C	C	Y	C	T	C	Y	N	C	C	T	Y	C	C	C	C	C	N	Y	C	T	T	Y	C	T	Y	C	C	C
AX-94964616	1A	517415388	Y	Y	Y	C	T	T	T	C	C	Y	Y	Y	C	C	Y	T	Y	N	T	T	T	T	N	T	T	T	T	N	C	Y	C	T	T	Y	T	N	C	N	Y	T	T	C	N	N	T	Y	Y
AX-94437971	1A	517482818	C	C	C	C	N	Y	Y	N	C	N	C	C	C	C	C	Y	C	C	T	T	N	Y	Y	Y	Y	Y	Y	C	C	Y	C	Y	N	C	Y	T	C	C	N	Y	N	C	C	Y	T	C	C
AX-94539426	1A	518776531	A	A	R	A	R	A	A	A	A	A	A	A	A	A	A	A	A	A	A	A	A	A	A	A	N	A	A	A	A	G	A	A	A	A	R	A	A	A	A	G	A	A	A	A	A	A	A
AX-94927265	1A	520413077	T	T	K	T	N	T	G	T	T	T	K	K	G	G	K	N	K	G	T	T	T	K	T	T	K	T	T	K	G	G	G	T	T	K	K	T	T	T	T	G	T	T	T	T	T	T	T
AX-94508777	1A	520583780	C	C	T	C	C	T	C	C	C	Y	T	T	T	T	C	T	T	T	T	T	T	C	T	T	N	T	C	C	C	C	Y	T	T	C	Y	T	C	N	Y	T	T	C	C	T	T	C	C
AX-94706964	1A	521258735	S	S	S	G	N	C	G	G	G	C	S	S	G	N	S	C	G	N	C	C	C	G	C	C	N	C	G	N	N	G	N	C	C	S	G	C	G	S	N	G	C	C	G	C	C	S	G
AX-94426657	1A	521323271	A	G	A	G	A	A	G	G	N	A	G	G	G	G	A	R	N	G	A	A	A	A	A	A	R	A	G	A	A	G	R	A	A	A	G	A	G	A	R	N	A	A	N	A	A	G	R
AX-94638745	1A	521643801	N	R	A	N	A	A	A	N	G	A	R	R	N	R	A	A	R	N	A	A	A	A	R	A	A	A	R	A	A	A	A	A	A	N	A	A	N	A	A	A	A	A	R	A	A	R	R
AX-94813248	1A	522191108	M	A	M	M	M	N	M	C	M	M	A	M	A	N	M	M	C	A	M	M	A	N	A	C	N	N	M	M	C	A	M	M	M	M	N	A	M	N	N	N	A	M	C	A	M	M	C
AX-94599588	1A	522472705	A	R	A	A	N	G	R	R	A	A	A	A	A	A	A	A	A	N	A	R	A	N	A	N	A	A	N	A	R	A	N	R	R	A	A	A	N	A	A	A	A	N	N	R	R	R	A
AX-95137011	1A	522980571	A	C	C	C	C	N	C	C	C	A	M	C	C	C	C	M	M	C	A	A	A	A	A	A	M	A	C	C	A	C	A	A	A	C	M	A	C	A	M	C	A	A	C	A	A	C	C
AX-94502704	1A	524121433	A	A	A	T	W	T	T	T	T	A	A	A	T	N	W	A	T	T	A	A	A	T	A	T	N	W	T	W	W	T	T	N	A	W	T	A	T	T	T	T	A	T	T	T	A	A	T
AX-94960090	1A	530173432	T	K	T	G	K	G	T	N	G	T	K	K	G	K	K	T	K	G	T	T	T	T	T	G	T	G	G	K	T	T	T	T	T	K	T	T	G	T	K	T	T	T	G	G	T	K	G
AX-94583506	1A	530236548	C	T	T	T	T	T	C	T	T	C	N	T	T	T	T	Y	Y	T	C	C	C	C	C	T	C	T	T	T	C	C	C	C	C	T	C	C	T	C	Y	C	C	C	T	T	C	T	T
AX-95252796	1A	531683104	A	A	A	A	A	A	A	A	A	A	A	A	A	A	A	A	A	A	A	A	A	A	A	A	A	A	A	A	A	N	A	A	A	A	A	A	A	A	A	A	A	A	A	A	A	A	A
AX-94971351	1A	532253659	G	A	N	A	G	R	A	A	A	G	A	A	A	A	G	R	A	A	G	G	G	R	G	G	N	R	A	G	R	N	R	G	N	G	R	G	A	R	A	N	G	R	A	G	G	A	A
AX-94440483	1A	532815403	T	A	A	N	A	T	T	W	W	T	A	A	W	W	A	W	W	N	A	A	T	W	T	T	W	N	N	N	W	T	N	W	T	A	N	T	W	N	W	W	T	N	W	N	T	A	A
AX-94681397	1A	533147776	C	G	G	G	N	G	S	G	G	C	G	S	G	G	G	S	G	G	N	C	C	S	S	S	G	S	G	N	G	G	N	S	C	G	N	C	G	S	G	G	C	S	G	G	C	G	G
AX-94633666	1A	533447857	G	G	G	C	N	G	C	G	C	G	G	N	C	G	S	S	N	C	N	G	N	N	G	G	G	G	C	G	G	C	G	N	G	S	G	G	C	G	N	C	G	G	G	G	G	G	S
AX-94668245	1A	533447887	C	G	N	S	G	N	C	G	N	C	G	N	N	G	G	S	S	G	C	C	C	S	N	C	S	C	G	G	S	G	G	N	C	G	S	C	S	S	S	G	C	C	S	N	C	G	G
AX-95189966	1A	533448281	T	C	N	C	C	C	T	Y	C	Y	C	T	T	T	T	T	C	T	C	T	C	Y	C	T	C	C	T	T	T	T	T	T	N	T	N	C	C	T	C	T	C	T	N	T	T	C	T
AX-94515468	1A	534201557	G	C	C	C	C	G	G	C	C	N	C	C	N	C	C	S	S	C	G	G	G	N	S	G	S	G	C	G	G	C	C	G	N	C	S	G	C	S	S	C	G	G	N	G	G	C	C
AX-95166641	1A	534242444	N	C	C	C	N	Y	T	Y	C	T	C	Y	C	C	C	Y	N	C	T	T	N	T	T	T	Y	Y	C	T	Y	C	N	T	T	C	T	T	C	C	Y	C	T	T	C	T	T	C	C
AX-94676999	1A	534265561	C	T	N	T	C	N	C	T	T	C	T	T	T	T	T	T	T	T	Y	N	C	C	Y	C	Y	N	T	T	Y	T	T	C	Y	T	T	C	T	T	Y	T	C	C	T	C	C	T	T
AX-94502624	1A	534271688	C	C	C	Y	C	C	Y	T	T	C	T	T	N	Y	T	Y	Y	T	C	C	C	C	C	C	Y	Y	T	T	N	T	Y	C	C	T	C	C	Y	C	C	T	C	C	Y	C	C	C	C
AX-94985209	1A	535027925	C	T	T	T	T	Y	T	T	N	C	T	T	N	N	T	Y	N	T	T	T	C	Y	Y	C	T	C	T	C	C	N	Y	N	N	T	Y	C	N	Y	N	T	C	T	Y	C	C	T	T
AX-94555232	1A	535064470	A	A	R	N	R	A	G	N	R	A	A	R	N	A	R	A	A	G	R	R	A	N	A	A	A	R	N	A	R	R	A	G	A	R	R	A	N	A	N	N	A	A	A	A	A	A	G
AX-95146857	1A	536939118	G	G	G	G	G	R	G	N	G	G	G	G	G	R	R	G	G	G	G	G	G	G	G	R	R	N	A	G	G	A	N	R	G	N	R	G	G	R	G	N	G	G	R	R	G	G	G
AX-94873283	1A	538783025	T	Y	Y	T	Y	T	T	T	T	T	T	T	T	C	Y	T	Y	T	T	T	T	T	T	T	N	T	C	T	T	C	C	T	T	Y	C	T	C	C	Y	N	T	T	C	T	T	Y	Y
AX-95153545	1A	541981241	N	R	R	G	R	G	G	G	G	R	R	R	G	G	A	R	G	G	A	R	R	R	R	G	G	G	A	R	G	A	G	G	R	A	A	R	A	N	R	G	R	G	G	G	R	R	R
AX-94480220	1A	543181046	A	G	G	N	N	A	A	G	G	A	A	A	A	R	G	A	G	A	G	A	A	R	N	A	G	G	G	A	A	G	A	N	A	G	A	A	G	N	R	G	A	G	A	A	A	G	R
AX-94749673	1A	543961423	T	K	K	K	K	T	T	G	N	T	T	T	N	G	K	T	N	T	K	T	T	G	T	T	G	G	G	T	T	N	K	G	T	K	K	T	N	N	K	G	T	G	K	N	T	K	N
AX-94465677	1A	544054280	C	T	C	N	T	C	C	N	N	Y	Y	C	C	Y	T	Y	Y	C	T	C	C	Y	Y	C	T	Y	T	Y	C	C	Y	N	N	T	Y	Y	Y	Y	Y	T	N	T	Y	N	C	T	N
AX-95226098	1A	544054340	G	A	G	G	R	G	G	R	R	G	G	G	G	R	A	G	R	G	A	G	G	R	G	G	R	R	R	G	G	G	G	R	G	A	N	G	R	G	N	R	G	R	G	G	G	A	N
AX-94532291	1A	544170272	G	G	G	G	G	G	G	G	G	K	T	G	G	G	G	G	G	G	G	G	G	G	T	G	G	G	G	T	G	G	T	G	N	G	T	K	G	T	G	G	K	G	G	G	G	G	K
AX-94709162	1A	544367564	C	T	C	Y	N	N	Y	N	N	C	C	C	Y	N	N	C	T	Y	T	C	C	T	C	Y	T	N	T	C	C	N	Y	Y	C	T	Y	C	N	Y	N	T	C	T	T	Y	C	N	Y
AX-94793674	1A	544376561	T	Y	T	T	Y	N	T	T	T	N	C	T	T	N	T	Y	T	T	T	T	Y	T	Y	C	Y	N	T	Y	T	T	N	T	Y	T	T	Y	T	N	T	T	Y	C	Y	T	Y	T	T
AX-94507844	1A	544378391	C	T	T	C	Y	C	C	T	T	C	C	C	C	T	T	C	T	C	T	C	C	Y	C	C	T	T	T	C	C	N	C	Y	C	T	C	C	T	C	Y	T	C	T	T	C	C	T	Y
AX-95139778	1A	544391456	T	Y	T	T	Y	T	T	C	C	T	T	T	T	Y	Y	T	C	T	Y	T	T	Y	T	T	C	Y	C	T	T	T	T	Y	T	Y	N	T	C	T	Y	C	T	C	Y	T	T	Y	Y
AX-94651424	1A	544723357	C	T	C	N	Y	Y	C	C	T	C	C	C	N	T	T	C	Y	N	C	C	C	C	C	C	Y	C	T	C	C	C	T	C	C	T	C	C	T	Y	N	T	C	N	Y	C	C	C	Y
AX-94964398	1A	545475005	T	T	C	Y	T	Y	T	T	T	T	T	T	C	T	T	N	T	T	T	N	T	T	T	C	T	T	T	T	Y	T	T	T	Y	T	T	T	T	T	T	T	T	T	T	N	C	T	Y
AX-95162673	1A	545528557	N	T	N	T	N	T	C	C	T	Y	C	N	T	T	T	N	Y	T	C	T	T	Y	C	T	N	C	T	C	T	T	C	Y	N	T	C	Y	T	Y	T	T	Y	C	T	T	T	C	T
AX-94407377	1A	547384333	C	C	C	N	C	S	N	N	C	N	C	C	S	C	C	G	C	C	C	G	C	C	C	G	C	C	C	C	G	C	C	C	G	C	C	C	C	C	C	C	C	C	C	G	G	C	C
AX-94672901	1A	547906982	A	A	A	G	A	N	G	R	R	R	A	G	G	R	A	G	A	N	A	G	G	R	R	G	N	R	G	A	G	R	R	R	G	G	R	R	R	G	R	R	R	N	N	G	G	A	R
AX-95236603	1A	548318554	T	T	T	K	T	K	T	K	T	K	T	G	K	T	T	G	T	K	T	G	K	T	N	N	T	N	K	T	K	T	T	T	G	T	T	N	T	K	N	T	N	T	T	K	G	T	N
AX-94842833	1A	548675724	C	C	N	S	C	C	C	S	C	C	C	C	C	C	C	C	S	C	S	S	C	S	C	C	C	C	C	C	C	C	C	N	C	C	S	C	S	C	S	C	C	C	C	C	C	C	S
AX-94523339	1A	549522227	K	G	N	N	G	N	G	K	G	K	N	G	N	G	G	G	K	N	K	G	K	N	K	N	T	T	T	K	N	K	T	N	G	N	T	K	N	K	K	N	K	T	N	G	G	K	K
AX-94401483	1A	549695863	C	T	T	T	T	T	T	T	T	Y	C	T	T	N	T	T	Y	T	C	T	T	Y	Y	T	Y	C	T	C	N	T	C	Y	T	T	C	Y	T	N	N	T	Y	C	N	T	T	C	T
AX-94722837	1A	549840341	N	T	T	T	T	K	K	T	N	K	N	T	T	N	T	K	N	N	N	T	T	K	K	N	K	N	T	G	K	T	G	K	T	T	K	G	T	K	N	T	K	N	K	T	T	G	K
AX-94544499	1A	550311602	Y	C	C	C	C	Y	C	Y	C	Y	N	T	Y	C	C	N	C	N	C	T	Y	Y	N	Y	C	C	C	Y	Y	C	C	Y	T	N	C	C	Y	Y	C	C	C	C	C	Y	C	C	Y
AX-94929421	1A	550331057	T	T	N	T	T	C	T	C	N	Y	T	C	C	N	T	T	Y	C	T	C	T	Y	T	C	N	N	T	T	C	T	N	N	C	T	N	T	C	N	Y	T	T	N	N	C	T	T	Y
AX-94793167	1A	550970059	T	C	Y	C	C	C	T	C	N	N	C	T	T	Y	C	Y	N	T	C	C	C	C	C	C	C	Y	C	N	N	Y	N	C	C	C	N	C	N	N	Y	C	C	C	Y	T	C	C	Y
AX-94534146	1A	551050669	N	A	M	A	A	N	A	N	A	M	N	C	M	A	A	C	A	M	A	C	N	A	A	N	A	A	A	N	M	M	A	N	C	N	A	A	M	M	A	A	A	A	A	M	A	A	N
AX-95212058	1A	551308281	C	C	N	T	Y	T	T	T	T	C	C	C	T	T	C	N	T	T	N	Y	C	T	C	N	T	T	T	C	T	T	T	T	C	C	N	C	T	T	T	T	C	T	T	T	Y	C	N
AX-94674333	1A	551607551	A	R	R	G	A	A	A	A	G	A	A	A	A	G	A	A	R	A	A	A	A	A	A	A	A	A	A	A	A	A	A	A	A	A	A	A	A	A	R	A	A	A	G	A	A	A	A
AX-94747858	1A	551656460	G	G	A	A	G	R	N	R	A	R	G	G	N	R	G	G	R	R	N	N	G	A	G	G	N	G	G	G	A	G	G	R	G	G	N	G	A	R	A	G	G	G	R	R	A	G	N
AX-95086232	1A	551910574	C	C	C	C	N	N	Y	Y	C	C	C	C	C	Y	Y	C	Y	Y	C	C	C	C	C	Y	T	T	T	C	Y	T	T	N	C	C	T	C	Y	N	C	T	C	Y	T	C	C	C	C
AX-95104798	1A	551982242	A	A	A	A	A	A	A	A	A	R	A	N	A	A	A	G	A	A	A	A	G	A	G	A	A	A	A	G	A	A	A	A	A	A	A	G	A	A	R	A	N	A	A	R	A	A	A
AX-95205762	1A	552844351	A	A	A	A	A	G	A	G	A	R	A	G	A	A	A	G	A	G	A	G	R	R	R	G	A	A	G	A	G	A	A	R	G	G	A	R	G	G	N	R	R	A	A	G	A	A	G
AX-94645378	1A	554104922	T	T	Y	C	T	T	T	C	C	T	T	T	C	T	T	T	T	T	Y	Y	T	C	T	C	T	C	T	T	C	C	T	Y	T	T	T	T	N	N	Y	T	T	C	T	C	Y	Y	Y
AX-94810466	1A	556793939	C	C	C	C	C	C	C	C	C	Y	C	C	C	C	C	T	C	C	C	C	T	C	N	T	C	C	C	T	C	C	C	C	C	C	C	T	C	C	C	C	T	C	C	C	C	C	C
AX-95253308	1A	558185960	C	S	C	C	S	S	N	C	C	S	S	C	S	S	C	S	C	C	S	S	S	N	S	S	S	C	C	C	C	C	C	C	S	C	C	S	C	C	C	C	S	C	S	C	S	C	N
AX-94725691	1A	558188799	T	Y	Y	C	Y	C	N	N	C	N	T	Y	Y	N	Y	Y	Y	Y	T	Y	Y	Y	N	C	Y	T	C	T	Y	C	T	Y	Y	Y	T	N	C	Y	C	C	T	T	Y	C	Y	T	Y
AX-94393159	1A	558195129	G	A	N	A	N	A	A	A	A	N	G	N	A	A	A	R	N	A	G	N	N	R	R	A	R	G	A	G	A	A	G	R	N	A	G	R	A	A	A	A	R	G	A	A	A	G	A
AX-94537059	1A	560180768	C	C	C	C	C	C	C	C	C	C	C	C	C	C	C	C	C	C	C	C	C	C	C	C	C	C	C	C	C	C	C	C	C	C	C	C	C	C	C	C	C	C	C	C	C	C	C
AX-95113161	1A	560463557	C	T	N	T	T	T	T	T	T	Y	C	T	T	T	T	T	T	T	C	T	T	Y	Y	T	Y	N	T	C	T	T	Y	T	T	T	C	Y	T	N	T	N	Y	C	T	T	T	C	T
AX-94761084	1A	564278224	C	C	C	C	C	C	C	C	C	C	C	C	C	C	C	C	C	C	C	C	C	C	N	C	C	C	C	C	C	C	C	C	C	C	C	C	C	M	N	C	C	C	C	C	C	C	C
AX-95194884	1A	564392485	T	T	T	A	T	W	W	N	N	T	T	T	N	A	T	T	A	W	T	T	T	A	T	W	W	W	T	T	A	T	W	T	T	T	W	T	W	W	N	W	T	A	A	W	T	T	W
AX-95144698	1A	564392648	T	T	C	T	N	N	C	T	T	N	T	C	C	T	T	N	T	C	T	C	C	T	N	C	N	T	N	T	N	T	T	Y	C	N	T	N	C	Y	Y	C	Y	T	N	N	C	T	Y
AX-94637020	1A	566001725	G	N	N	A	G	R	R	A	A	G	R	G	R	A	G	G	R	R	G	G	G	R	G	R	R	R	R	G	R	R	R	R	G	N	R	G	R	R	R	R	N	N	A	N	N	G	R
AX-94972660	1A	566477959	A	A	G	A	G	G	G	R	A	R	R	G	G	A	A	G	A	G	A	G	G	R	N	A	A	A	A	A	G	A	A	R	G	A	A	R	G	A	G	A	R	A	A	G	G	A	R
AX-94813152	1A	568013354	C	C	Y	C	C	Y	C	N	Y	C	N	C	Y	Y	Y	N	N	C	C	C	C	Y	C	C	T	Y	N	C	Y	Y	Y	C	C	Y	Y	C	N	T	T	N	C	C	Y	C	C	C	Y
AX-94998567	1A	569466040	C	C	C	Y	C	T	T	T	T	Y	C	C	Y	T	C	N	T	T	C	T	T	N	Y	Y	T	Y	Y	C	T	N	T	Y	T	C	Y	Y	T	T	T	T	N	Y	T	T	C	C	Y
AX-94515437	1A	571347791	C	C	T	C	T	T	C	C	C	Y	C	T	T	C	T	T	C	T	C	T	T	C	Y	Y	N	C	Y	C	C	Y	C	Y	T	N	C	Y	C	Y	Y	Y	Y	C	C	T	T	C	N
AX-94461500	1A	571789170	T	T	N	T	Y	T	T	T	T	T	T	Y	Y	T	Y	T	T	Y	T	T	T	T	T	C	T	T	C	T	T	Y	T	T	T	Y	T	T	T	Y	T	Y	T	T	T	T	Y	T	Y
AX-95230498	1A	571894821	C	C	Y	N	Y	C	C	C	C	C	C	Y	T	C	Y	C	C	T	C	C	C	C	C	T	C	C	T	C	C	T	C	C	C	Y	N	C	C	N	C	T	C	C	C	C	Y	C	N
AX-94767509	1A	572335669	C	Y	C	Y	Y	C	C	C	Y	C	C	C	Y	Y	Y	C	Y	C	C	C	C	C	C	Y	N	C	Y	C	Y	Y	C	C	C	Y	C	C	Y	Y	Y	Y	C	C	Y	C	N	C	Y
AX-95255804	1A	572350913	C	G	S	G	N	S	G	S	G	S	C	G	G	S	G	G	S	G	C	G	N	S	S	G	S	C	G	C	N	G	C	N	G	G	C	S	G	G	G	G	S	C	S	G	G	C	G
AX-95138946	1A	574338182	C	C	S	C	S	S	C	C	C	C	S	S	N	C	S	S	C	N	C	S	C	C	C	G	C	C	G	S	C	G	C	S	S	S	C	C	C	N	S	G	C	C	C	G	S	C	S
AX-94925165	1A	574666170	C	C	S	G	S	C	S	C	C	C	C	C	G	C	S	S	C	C	C	C	C	C	C	C	S	S	G	S	C	G	S	G	C	S	G	C	C	G	C	G	C	C	C	C	C	C	S
AX-94474537	1A	575226994	Y	T	T	T	T	Y	N	T	T	Y	Y	T	N	T	T	Y	Y	T	Y	Y	Y	Y	T	C	Y	C	T	Y	T	T	C	N	N	T	C	T	T	T	T	T	T	C	T	C	T	Y	T
AX-94913771	1A	575870049	C	C	C	C	C	C	C	N	C	C	C	C	C	C	C	N	C	C	C	C	C	C	C	C	C	Y	C	C	C	N	C	C	C	C	C	C	C	C	C	T	C	C	C	Y	C	C	C
AX-95137931	1A	576778490	N	C	Y	C	C	N	C	C	C	Y	C	T	C	C	C	N	C	T	T	C	C	C	N	C	Y	C	C	T	N	C	C	N	Y	C	C	C	C	C	C	C	C	C	C	T	C	Y	T
AX-94568594	1A	577079120	C	C	N	C	C	T	C	C	C	T	N	T	C	C	C	Y	C	T	T	C	C	Y	C	T	T	C	C	T	C	C	Y	Y	T	C	N	C	C	Y	C	C	C	C	C	T	C	T	T
AX-95186761	1A	577079132	T	T	T	T	T	Y	T	T	T	C	T	C	T	T	T	Y	T	N	C	T	T	N	T	C	C	T	T	C	T	T	T	N	N	N	Y	T	T	T	T	T	T	T	T	C	T	C	Y
AX-94425021	1A	577461576	R	R	R	G	R	A	G	G	G	A	R	A	G	G	R	A	G	A	A	R	R	G	N	A	R	G	G	A	G	G	G	N	A	N	R	N	G	G	G	G	A	G	G	A	R	A	A
AX-94403617	1A	577461705	C	C	C	C	C	G	C	C	C	G	C	G	C	C	C	S	C	G	G	C	C	C	S	G	S	C	C	G	C	C	C	S	G	C	C	S	C	C	C	C	S	C	C	G	C	G	S
AX-94503114	1A	577463127	R	R	R	G	R	N	N	R	N	R	R	A	R	N	R	A	N	A	A	A	R	R	N	G	N	R	G	A	N	G	R	R	N	R	R	R	R	R	R	R	A	G	R	A	R	R	A
AX-94777053	1A	577474214	T	T	T	T	T	Y	T	N	T	Y	T	Y	T	T	T	T	T	Y	N	Y	T	T	Y	Y	Y	T	T	Y	T	T	T	Y	Y	T	Y	N	T	T	Y	T	Y	T	T	Y	T	Y	Y
AX-94863732	1A	577841231	G	N	G	G	A	A	G	R	R	A	G	N	N	R	G	A	N	R	A	A	A	G	A	A	A	R	G	A	G	R	A	A	A	G	A	A	N	N	N	G	A	N	A	A	G	A	N
AX-94885318	1A	578014786	R	R	R	A	R	R	G	G	A	R	R	R	N	A	G	R	A	A	R	R	R	A	R	N	R	A	G	R	R	G	A	A	R	G	R	R	A	A	A	R	R	R	N	A	R	R	A
AX-94421922	1A	578922936	T	T	T	T	T	A	T	T	T	W	T	T	T	T	T	N	T	T	A	T	T	T	T	T	W	T	T	A	T	T	T	N	A	T	N	T	T	T	T	T	T	T	T	A	T	T	W
AX-95071510	1A	578939949	A	A	A	A	A	C	N	A	A	N	A	A	M	A	A	M	A	A	M	M	A	N	A	A	C	M	N	M	A	A	N	C	M	A	N	A	A	A	M	A	A	N	M	C	A	A	M
AX-94430594	1A	579198978	Y	N	Y	C	Y	T	C	C	C	T	Y	Y	C	C	C	Y	C	C	T	T	Y	C	C	T	T	C	C	T	C	C	Y	T	T	C	Y	N	C	C	Y	C	N	C	T	T	N	T	T
AX-94720138	1A	579864365	N	C	C	C	Y	N	C	C	C	Y	C	N	C	C	C	C	N	C	C	T	C	C	C	T	C	Y	C	N	N	C	Y	Y	C	C	N	C	N	N	Y	C	C	C	N	C	C	T	C
AX-94800178	1A	579864780	C	C	C	C	Y	C	C	C	C	Y	C	C	C	C	C	C	C	C	C	T	C	C	C	T	C	C	C	C	C	C	C	Y	C	C	C	C	C	C	Y	C	C	C	T	C	C	T	C
AX-94760290	1A	580424830	S	G	S	G	S	G	G	N	G	S	S	N	G	G	S	G	G	C	G	S	S	G	S	C	G	G	C	G	G	C	C	S	G	S	S	S	C	S	G	C	S	G	C	G	G	S	N
AX-94802647	1A	581584399	M	A	A	N	A	M	C	M	N	A	A	M	M	M	C	A	A	C	C	C	A	C	A	C	C	C	C	C	M	M	A	C	M	N	A	A	C	A	M	N	A	M	M	A	N	N	N
AX-94909913	1A	581830855	G	A	A	A	A	A	G	G	A	A	A	G	A	A	G	A	R	G	G	G	A	R	A	G	G	G	G	G	N	G	A	G	R	G	A	A	G	A	R	G	A	A	N	A	G	G	R
AX-94594952	1A	581871277	C	S	S	S	S	S	C	C	S	S	S	C	N	S	C	S	C	C	C	C	S	C	S	C	C	C	C	C	C	C	S	C	C	C	G	S	C	C	N	C	S	S	S	S	C	C	C
AX-94421525	1A	582225371	R	A	A	N	A	A	G	G	R	A	A	R	A	N	R	A	N	G	R	R	A	N	A	G	G	G	G	R	N	G	R	G	A	R	N	A	G	N	G	G	A	N	N	A	R	R	A
AX-94945293	1A	582294879	Y	Y	Y	C	T	C	T	Y	C	Y	Y	Y	T	C	T	T	C	Y	Y	Y	Y	C	Y	Y	Y	T	T	T	N	T	N	N	Y	N	Y	Y	C	N	C	T	Y	N	T	C	Y	T	C
AX-94773707	1A	582294937	N	G	N	G	G	G	S	S	S	G	G	S	G	G	S	G	N	C	S	S	G	S	G	C	C	S	C	S	S	C	G	C	S	S	N	G	S	N	N	S	G	G	G	N	S	S	C
AX-95226608	1A	582708496	A	N	G	G	G	N	A	A	R	G	G	A	N	R	A	N	A	A	A	R	G	N	N	A	A	A	A	A	A	A	R	A	A	A	R	G	A	R	R	A	G	R	A	R	A	A	A
AX-95174049	1A	582842690	R	R	G	A	G	N	R	A	A	N	G	G	G	A	G	R	R	R	G	R	G	N	G	G	R	R	G	R	A	G	R	A	R	G	R	G	A	G	N	G	G	A	R	A	G	G	A
AX-95203867	1A	583292345	G	S	S	C	S	C	G	G	C	S	S	G	C	C	G	G	C	G	G	G	S	N	S	G	G	G	G	G	G	G	C	G	G	G	C	S	G	C	N	G	S	C	C	C	G	G	G
AX-94817261	1A	583364869	G	C	C	C	C	S	G	G	C	C	C	N	N	N	S	C	N	S	S	S	C	N	C	G	G	G	G	S	G	G	C	G	N	S	C	C	G	C	S	S	C	N	N	N	S	S	S
AX-95075977	1A	583659776	T	C	C	Y	C	Y	T	T	Y	C	Y	Y	Y	Y	T	C	N	T	T	T	C	T	C	T	T	T	T	T	T	T	Y	T	T	N	N	C	T	Y	Y	T	C	N	Y	Y	T	T	N
AX-94521760	1A	584469113	A	A	M	A	C	A	M	N	A	C	C	A	C	A	C	C	A	A	N	C	C	A	N	A	A	A	C	C	A	C	C	C	C	C	C	C	A	C	A	M	C	A	A	N	C	C	N
AX-94480654	1A	584469444	T	T	T	T	C	C	C	T	T	C	C	T	N	T	C	C	T	T	Y	C	C	N	C	T	N	T	C	C	T	N	N	C	C	C	Y	C	T	Y	Y	C	C	T	N	C	C	C	Y
AX-94503208	1A	584478259	T	T	T	T	C	C	C	T	T	C	C	T	N	T	C	C	T	T	Y	C	C	T	C	T	T	T	C	C	T	C	Y	C	C	C	N	C	T	Y	T	C	C	T	T	C	C	C	Y
AX-94664571	1A	584682968	C	C	N	C	C	Y	C	C	C	T	T	C	C	C	C	Y	C	C	C	T	C	C	C	C	C	C	C	T	C	C	C	N	T	C	Y	C	C	C	Y	C	C	C	C	Y	C	N	Y
AX-94592638	1A	584683041	A	A	R	R	R	R	G	N	A	A	A	A	G	N	N	R	A	A	R	A	A	R	A	R	G	G	G	R	R	G	R	R	A	R	N	A	N	N	R	G	A	R	G	G	R	R	G
AX-94478330	1A	585822043	Y	Y	Y	T	Y	N	C	Y	T	C	C	Y	N	T	Y	Y	T	T	N	C	Y	T	Y	T	T	T	T	C	T	T	T	C	C	Y	Y	Y	T	T	T	T	Y	T	N	C	C	C	N
AX-95008683	1A	585984533	T	C	C	N	C	Y	T	T	C	C	C	T	C	C	T	C	Y	T	T	T	C	T	N	T	T	T	T	T	T	T	N	T	T	T	C	C	T	C	Y	T	C	N	C	C	T	T	N
AX-94697097	1A	585987226	C	G	S	S	G	C	C	C	S	N	G	C	C	N	C	S	N	C	C	C	G	C	G	C	C	C	C	C	C	C	N	C	C	C	N	G	C	N	C	C	G	S	C	N	C	C	C
AX-95151237	1A	586914293	C	C	N	C	C	T	C	C	C	C	C	C	C	C	C	C	C	C	C	C	C	C	C	C	C	C	C	C	C	C	N	C	C	C	C	C	C	C	C	C	C	C	C	C	C	T	C
AX-95170516	1A	587360579	C	C	T	C	T	C	T	C	C	T	T	T	T	C	T	T	C	T	T	T	T	C	T	T	N	C	T	T	N	T	T	T	T	T	T	T	N	T	Y	T	T	C	C	T	T	C	T
AX-94384966	1A	588302549	T	Y	Y	C	T	Y	N	N	C	Y	Y	T	Y	N	T	Y	N	T	T	T	Y	T	Y	T	T	T	T	T	T	Y	C	T	T	T	N	Y	T	C	Y	T	C	Y	C	N	T	T	Y
AX-94541721	1A	589447636	C	C	T	Y	C	T	C	C	C	C	C	Y	Y	Y	C	C	Y	N	C	C	C	N	C	C	N	N	C	C	C	C	Y	C	C	C	Y	C	N	Y	N	N	C	Y	Y	Y	C	N	C
AX-94579659	1A	589475198	T	T	N	T	T	Y	T	T	T	Y	T	Y	T	T	T	Y	T	C	T	Y	T	T	T	T	T	T	T	N	T	T	T	Y	Y	T	T	T	T	T	T	T	T	T	T	T	T	Y	T
AX-94840746	1A	589986617	A	A	A	A	A	A	A	A	A	A	A	A	A	A	A	A	N	A	A	A	A	A	A	A	A	A	A	A	A	A	A	A	A	A	A	A	N	A	A	A	A	A	A	A	A	A	A
AX-94474833	1A	590004498	A	A	G	A	N	A	A	A	A	G	A	N	A	A	G	R	A	N	A	G	G	A	G	N	A	A	A	R	A	N	A	N	N	G	A	G	A	A	A	A	G	A	A	A	G	G	R
AX-94801911	1A	590250012	A	T	N	W	N	T	A	A	T	T	T	N	T	T	A	T	T	A	A	A	N	A	T	A	A	A	A	A	A	A	T	A	N	A	T	T	A	T	W	A	T	T	T	T	A	A	N
AX-95202002	1A	590551154	N	C	C	C	Y	C	T	T	C	C	C	T	C	C	T	C	Y	T	T	N	C	T	C	T	T	T	T	N	N	T	C	T	Y	T	C	C	T	C	N	T	C	C	C	C	T	N	Y
AX-94834421	1A	590995661	G	R	R	N	N	R	N	G	A	R	R	G	A	A	N	R	R	G	G	G	R	G	G	G	G	G	N	G	G	N	A	G	G	G	A	R	G	A	R	G	R	A	R	R	G	G	R
AX-94650064	1A	591089676	T	C	C	C	T	C	T	T	C	C	C	T	C	C	T	C	Y	T	T	T	C	N	N	T	T	T	T	T	T	T	C	T	T	T	C	C	T	C	Y	T	C	C	C	C	T	T	T
AX-95116845	1A	593299384	G	S	C	C	G	C	G	G	C	S	S	G	C	C	G	S	S	G	G	G	S	G	S	G	G	G	G	G	G	G	C	G	G	G	C	S	G	C	S	G	S	C	C	C	G	G	G
AX-94397085	1A	593397381	C	C	Y	C	Y	C	T	N	C	Y	C	C	C	C	T	C	C	C	T	C	T	C	Y	C	Y	Y	T	C	C	T	Y	C	N	T	T	T	C	T	Y	T	T	C	C	C	C	C	C
AX-94959059	2A	398278	N	G	G	G	G	G	G	N	G	G	G	G	G	G	G	G	R	G	R	G	G	N	G	G	A	G	G	G	A	R	G	R	G	G	G	G	G	N	G	N	G	G	G	N	G	G	R
AX-94843235	2A	528114	C	C	C	N	C	Y	Y	Y	Y	C	C	C	Y	N	C	C	Y	Y	N	C	C	N	C	Y	N	C	Y	C	T	Y	Y	T	C	C	Y	C	C	Y	Y	N	C	Y	Y	T	C	C	Y
AX-94881407	2A	1785055	Y	Y	Y	T	Y	T	T	T	T	Y	Y	Y	T	T	Y	Y	T	T	C	N	Y	N	Y	T	Y	T	T	Y	Y	T	T	N	Y	Y	T	Y	T	T	T	T	Y	T	T	Y	C	Y	T
AX-94825458	2A	2375978	G	G	G	K	G	N	T	T	T	G	G	G	T	T	G	G	T	T	G	G	G	N	G	N	T	T	N	G	T	T	T	K	G	G	T	G	T	T	N	N	G	T	T	T	G	G	T
AX-94914701	2A	2478331	C	C	C	C	C	C	C	C	N	C	C	C	Y	C	C	C	N	C	Y	C	C	Y	C	N	T	C	C	C	N	C	N	Y	C	C	Y	C	C	C	C	C	C	C	C	T	C	C	C
AX-94762621	2A	2485186	C	C	N	C	C	C	C	C	C	C	N	C	C	C	C	N	N	C	G	C	C	N	C	C	S	C	C	C	S	C	C	S	C	C	C	C	C	C	C	C	C	C	C	S	C	C	N
AX-94967121	2A	3107984	A	A	G	R	A	R	G	R	N	A	G	G	A	A	A	G	N	G	A	A	A	N	A	R	R	R	N	A	R	A	A	R	G	A	N	R	R	R	N	R	G	R	R	R	A	A	R
AX-95257511	2A	3111091	T	T	T	T	T	T	T	T	T	T	T	T	T	T	T	T	T	T	N	T	T	T	T	T	N	T	T	T	Y	T	T	N	T	T	T	T	T	T	T	T	T	T	T	Y	T	T	T
AX-94725049	2A	3448955	A	A	G	A	A	N	R	A	A	A	R	G	A	R	N	R	R	R	A	A	A	A	A	A	N	A	R	A	A	G	R	A	G	G	N	R	A	A	A	R	R	A	A	A	A	A	A
AX-95165557	2A	3962590	T	T	T	T	T	T	T	T	T	T	T	T	T	T	T	T	K	T	N	T	T	N	T	T	N	T	T	T	G	T	T	N	T	T	T	T	T	T	T	T	T	T	T	G	T	T	T
AX-95115385	2A	3965150	C	C	T	T	N	C	T	T	T	T	C	N	C	C	C	Y	T	N	C	C	C	C	C	T	C	T	C	C	C	C	C	C	C	C	C	C	C	C	Y	C	C	C	T	C	C	C	N
AX-94690771	2A	4171296	A	A	A	A	A	A	A	A	A	A	A	A	N	A	A	A	N	A	R	A	A	R	A	A	R	A	A	A	G	R	A	A	A	A	A	A	A	A	A	A	A	A	A	N	A	A	A
AX-95009647	2A	4181595	A	A	A	A	A	A	A	A	A	A	A	A	A	A	A	A	A	A	C	A	A	A	A	A	A	A	A	A	N	A	A	A	A	A	A	A	A	A	A	A	A	A	A	N	A	A	N
AX-95085901	2A	5690181	G	G	G	G	G	N	G	G	G	G	G	R	R	R	G	N	N	G	A	G	G	N	G	G	N	N	G	N	A	N	G	R	G	G	G	G	G	N	G	G	G	G	N	A	G	G	G
AX-94791668	2A	5929681	G	G	G	G	G	G	G	G	G	G	G	N	G	G	G	N	G	N	A	G	G	G	G	G	R	G	G	N	A	G	G	R	G	G	G	G	G	G	G	G	G	G	G	A	G	G	G
AX-94668319	2A	7550273	C	C	C	C	C	C	C	C	N	C	C	N	C	N	C	N	Y	C	T	C	N	Y	C	C	N	N	C	C	T	N	C	Y	C	Y	C	C	Y	Y	Y	N	C	C	C	T	C	C	N
AX-94708947	2A	8181642	A	A	A	A	A	N	A	A	N	A	A	A	A	A	A	A	R	A	A	A	A	A	A	N	N	A	R	A	N	A	A	A	A	A	A	A	A	A	A	A	A	N	A	N	A	A	A
AX-94889709	2A	8181763	C	T	N	C	T	C	N	C	C	C	T	T	C	N	T	T	N	N	T	C	T	Y	T	C	Y	C	T	T	C	T	N	N	T	T	N	T	C	C	Y	T	T	T	C	Y	C	T	C
AX-94650880	2A	8719549	A	A	A	A	A	A	A	A	A	A	A	A	A	A	A	A	R	A	N	A	A	N	A	A	R	A	A	A	G	A	A	R	A	A	N	A	A	A	N	A	A	A	A	G	A	A	A
AX-94640357	2A	9059619	C	C	C	C	C	N	C	N	C	C	C	C	C	C	C	C	C	C	Y	C	C	N	C	C	Y	C	C	C	T	C	C	N	C	C	C	C	C	Y	C	C	C	C	C	T	C	C	C
AX-94399171	2A	9059767	N	A	A	A	A	A	A	A	A	A	A	A	A	A	A	A	A	A	G	A	A	R	A	A	N	A	A	A	G	A	A	R	A	A	A	A	A	A	A	A	A	A	R	G	A	A	A
AX-94593885	2A	10599586	N	C	T	Y	C	C	C	Y	C	Y	N	T	C	C	C	T	C	Y	C	C	C	C	C	C	C	C	C	T	C	N	C	C	C	N	N	C	C	Y	C	N	C	C	C	C	C	C	C
AX-94694279	2A	10993145	Y	Y	Y	C	Y	C	C	C	C	Y	Y	Y	C	C	Y	Y	Y	C	T	Y	Y	Y	Y	C	T	C	C	Y	N	C	C	Y	Y	Y	C	Y	C	C	N	C	Y	C	N	N	Y	N	C
AX-95005223	2A	11548803	G	G	N	G	N	G	G	G	G	N	G	G	G	G	G	N	G	G	C	N	S	S	N	G	G	G	G	G	S	G	G	S	N	G	G	N	G	N	G	G	N	G	G	N	G	G	G
AX-94911038	2A	11914646	T	T	T	T	T	N	N	N	T	T	T	T	T	T	T	T	N	T	Y	T	T	N	T	T	Y	T	T	T	C	T	T	T	T	T	T	T	T	T	T	T	T	T	T	Y	T	T	T
AX-94555132	2A	12036407	A	A	R	A	A	A	A	A	A	A	A	A	A	A	A	A	N	A	G	A	R	R	A	A	R	N	A	A	G	A	R	N	A	A	N	A	R	A	R	A	A	A	N	G	A	A	A
AX-94684937	2A	12036408	A	A	R	N	A	A	A	A	A	A	A	A	R	R	A	R	R	A	G	A	N	R	A	N	R	R	A	A	G	R	R	R	A	A	R	A	R	R	R	R	A	N	N	N	A	A	A
AX-94973316	2A	12588189	G	G	G	N	G	G	C	G	G	G	G	G	N	G	G	G	N	G	N	G	N	S	G	G	C	G	G	G	S	G	N	S	N	G	G	G	G	N	G	G	G	G	G	C	G	G	G
AX-94788766	2A	12588214	G	G	G	G	G	S	N	S	N	G	G	S	G	G	N	G	G	G	C	G	G	S	G	G	G	N	S	G	C	G	N	S	G	G	G	G	G	N	S	G	G	G	G	C	G	G	G
AX-94853799	2A	13408567	A	A	A	A	A	A	A	A	A	A	A	A	A	A	A	A	N	A	N	A	A	N	A	N	W	W	A	A	T	A	A	N	A	A	N	A	N	A	W	W	A	N	A	W	A	A	W
AX-94770468	2A	13814037	C	C	C	C	C	C	C	N	C	C	C	C	C	C	C	C	N	C	Y	C	C	N	C	C	Y	C	C	C	T	C	C	Y	C	C	C	C	C	C	C	C	C	C	C	T	C	C	C
AX-94723727	2A	13846496	C	C	C	C	C	N	N	N	C	C	C	C	N	N	C	C	Y	N	T	C	N	Y	C	C	Y	N	C	C	T	C	Y	Y	C	C	N	C	Y	N	N	Y	C	C	C	N	C	C	C
AX-94386558	2A	13846533	A	A	A	A	A	A	A	A	A	A	A	A	A	A	A	A	R	A	G	A	A	R	A	A	R	A	A	A	G	A	A	R	A	A	A	A	A	A	A	A	A	A	A	G	A	A	A
AX-95108315	2A	13847343	A	A	A	A	A	N	N	A	A	A	A	A	N	A	A	A	R	A	G	A	A	R	A	A	A	A	A	A	G	A	N	R	A	A	A	A	A	A	A	A	A	A	A	G	A	A	A
AX-94895680	2A	14300397	G	G	G	G	G	R	R	R	N	G	G	G	N	R	G	G	R	R	R	G	G	A	G	G	A	R	N	G	A	N	N	R	G	G	R	G	R	R	R	N	G	R	N	A	G	G	G
AX-94594634	2A	15003193	C	C	N	Y	C	N	T	N	Y	C	C	C	T	Y	C	N	Y	T	T	C	C	T	C	Y	T	Y	Y	C	T	Y	Y	N	C	C	Y	C	Y	Y	Y	N	C	Y	Y	T	C	C	N
AX-94456536	2A	15011338	T	T	T	T	T	T	T	T	T	T	T	T	T	T	T	T	W	T	W	T	T	T	T	T	W	T	T	T	W	T	T	N	T	T	T	T	T	T	T	T	T	T	T	A	T	T	T
AX-94919690	2A	15099903	C	C	C	C	C	C	C	C	C	C	C	C	C	C	C	C	C	C	T	C	C	Y	C	C	N	C	C	C	T	C	C	N	C	C	C	C	C	C	C	C	C	C	C	T	C	C	C
AX-94944993	2A	15237129	A	A	N	A	A	A	A	R	A	N	A	A	N	A	R	A	A	A	N	A	A	R	A	A	N	R	A	R	N	R	A	R	N	R	A	A	A	A	A	R	A	A	A	R	A	A	A
AX-94816730	2A	15270504	T	T	T	T	T	T	T	K	T	N	T	T	T	T	N	T	N	T	G	T	T	K	T	T	K	T	T	G	N	N	T	G	K	G	T	T	T	T	T	N	T	T	T	N	T	T	T
AX-94865707	2A	15948254	A	A	A	N	A	N	A	G	R	N	A	A	N	N	G	A	A	N	N	A	A	R	A	N	R	R	A	G	G	G	A	G	R	R	A	A	A	R	R	G	A	A	A	G	A	A	A
AX-94691823	2A	16066165	A	A	N	A	A	A	A	C	A	N	A	A	A	A	C	A	A	A	A	A	A	A	A	A	A	A	A	C	A	C	A	M	M	C	A	A	A	A	A	C	A	A	A	A	A	A	A
AX-94729930	2A	16078579	A	A	A	A	A	A	A	R	A	A	A	A	A	A	G	A	A	A	N	A	A	A	A	A	A	A	A	G	R	G	A	G	R	G	A	A	A	A	A	R	A	A	A	G	A	A	A
AX-94817172	2A	16404769	C	C	C	C	C	C	C	Y	C	Y	C	C	C	C	T	C	Y	C	T	C	C	C	C	C	Y	C	C	Y	N	Y	C	Y	Y	T	C	C	C	C	C	Y	C	C	N	Y	C	C	C
AX-94569525	2A	16434326	C	C	C	C	C	C	C	T	C	C	C	C	C	C	Y	C	C	C	Y	C	C	C	C	C	C	C	C	Y	T	T	C	T	Y	Y	C	C	C	C	C	T	C	C	C	T	C	C	C
AX-94982513	2A	16434620	T	T	T	T	T	T	T	N	T	T	T	T	T	T	K	T	T	T	G	T	T	N	T	T	T	T	T	G	G	G	T	G	N	N	T	T	T	T	T	G	T	T	T	G	T	T	T
AX-94554498	2A	16470066	R	R	R	G	R	G	G	R	G	R	N	R	N	G	R	R	R	N	A	R	R	R	R	G	R	G	G	R	A	G	G	R	R	R	R	R	N	G	N	G	R	G	G	A	R	R	N
AX-95005082	2A	16487399	R	R	R	N	R	N	A	N	A	R	N	R	A	R	R	R	R	R	G	R	R	A	R	N	N	R	A	R	G	N	R	N	R	R	R	R	A	A	A	R	R	A	A	G	R	R	A
AX-94649541	2A	16496443	G	G	G	G	G	G	G	G	G	G	G	G	G	G	S	G	G	S	G	G	G	G	G	G	G	G	N	G	N	C	G	G	G	S	G	G	G	G	G	S	G	G	G	G	G	G	G
AX-94511219	2A	16524023	G	G	G	G	G	G	G	A	G	R	G	G	G	G	R	G	G	G	G	G	G	G	G	G	G	G	G	R	R	A	G	A	R	R	G	G	R	G	G	A	G	G	G	R	G	G	G
AX-94827217	2A	16672328	T	T	T	T	T	T	T	Y	T	Y	T	T	T	T	Y	T	T	T	N	T	T	T	T	T	N	T	T	Y	N	Y	T	Y	Y	Y	T	T	T	T	T	N	T	T	T	N	T	T	T
AX-95153371	2A	16672400	N	G	G	G	R	G	G	G	G	G	G	R	G	G	A	G	G	A	G	G	G	G	G	G	G	G	A	A	G	A	R	G	N	A	A	G	G	A	G	A	G	G	G	G	G	G	G
AX-94569439	2A	17225903	C	C	C	C	Y	C	C	N	C	Y	C	C	C	C	T	C	N	C	T	C	C	Y	C	C	N	Y	Y	T	Y	T	C	T	T	T	Y	C	C	C	C	T	C	C	Y	T	C	C	C
AX-94774958	2A	17252368	G	G	G	G	G	G	N	N	G	R	G	G	G	G	R	G	G	N	R	G	G	G	G	G	G	G	G	R	G	R	G	R	R	R	G	G	G	G	G	G	G	G	G	N	G	G	G
AX-94979809	2A	17658893	C	C	C	C	C	C	N	Y	N	C	C	C	N	C	C	C	Y	C	T	C	C	Y	C	N	Y	N	N	C	T	N	C	Y	C	C	C	C	C	C	C	C	C	C	N	T	C	C	Y
AX-94448314	2A	17659007	G	G	G	G	G	G	G	G	G	N	G	R	G	G	G	G	G	G	A	G	G	G	G	G	G	G	G	R	A	G	G	R	G	G	G	G	G	G	G	G	G	G	G	N	G	G	G
AX-94393522	2A	17857380	G	G	G	G	G	G	N	N	G	G	G	G	G	G	N	G	S	G	S	G	G	C	G	G	C	G	N	N	C	S	G	C	N	G	S	G	G	G	G	G	G	G	G	C	G	G	G
AX-95177447	2A	18165554	C	C	C	C	C	C	C	S	C	N	C	N	C	N	G	S	C	C	G	C	C	S	C	C	C	C	C	G	S	S	C	S	S	G	C	C	C	C	C	S	C	S	N	S	C	C	C
AX-94700495	2A	19447947	G	G	G	G	G	N	G	A	G	N	G	G	G	G	R	G	G	G	R	G	G	R	G	G	N	G	G	A	A	A	G	A	R	A	G	G	G	G	G	A	G	G	G	A	G	G	G
AX-94911579	2A	19652214	C	C	N	Y	T	Y	Y	T	Y	T	C	T	Y	Y	T	C	T	N	C	C	C	Y	C	C	T	Y	N	T	N	T	T	C	C	T	T	C	C	N	N	Y	C	C	Y	Y	T	C	C
AX-95120279	2A	19652224	T	T	T	T	T	K	T	G	T	T	T	T	K	T	G	T	K	T	G	T	T	K	T	T	K	T	T	G	G	G	K	G	K	G	K	T	K	T	T	G	T	T	T	G	T	T	T
AX-94658925	2A	20040935	A	A	A	A	A	A	A	G	A	R	A	A	A	A	R	A	N	A	A	A	A	A	A	A	A	A	A	R	A	G	A	R	R	R	A	A	A	N	A	G	A	A	A	A	A	A	A
AX-95232609	2A	20852238	R	R	R	A	R	A	A	G	N	N	R	R	A	A	G	R	R	A	G	R	R	R	R	A	G	R	A	G	G	G	R	G	G	G	R	R	R	N	R	G	N	A	A	G	R	R	A
AX-94964801	2A	21208013	T	T	T	T	T	Y	T	C	T	T	T	T	T	N	N	T	N	N	Y	T	T	Y	T	T	N	T	T	Y	C	C	T	C	N	Y	T	T	T	T	T	C	T	T	Y	C	T	T	T
AX-94460808	2A	21274399	T	T	T	T	T	T	T	T	T	T	T	T	T	T	T	T	T	T	Y	T	T	Y	T	T	Y	N	T	T	C	T	T	Y	T	T	T	T	T	T	T	T	T	T	T	C	T	T	T
AX-94941565	2A	23541826	R	R	G	N	N	N	N	G	N	N	G	R	N	N	R	A	N	N	G	G	A	A	A	N	N	N	N	G	N	N	N	N	A	R	N	A	N	N	N	N	A	N	N	N	G	G	N
AX-95126447	2A	24060452	G	G	G	G	G	G	N	G	G	R	G	R	N	G	G	R	G	A	G	G	G	G	G	G	R	G	G	G	R	G	R	R	N	G	G	G	G	N	G	G	G	G	G	G	G	G	G
AX-95196248	2A	24364038	M	C	C	A	C	A	A	A	A	C	C	M	A	A	C	C	A	A	C	C	M	A	C	N	A	A	A	C	A	N	A	N	C	C	N	C	N	A	A	A	C	A	A	A	C	C	N
AX-95113471	2A	24410110	C	C	C	C	C	C	C	C	C	C	C	C	C	C	C	C	C	C	N	C	C	N	C	C	C	C	C	C	S	C	C	S	C	C	C	C	C	C	C	C	C	C	C	S	C	C	N
AX-94723305	2A	24532481	Y	T	N	T	Y	T	T	T	T	Y	T	T	T	T	N	T	T	T	C	T	T	Y	T	T	N	T	T	N	Y	T	T	Y	T	T	T	N	T	T	T	T	T	T	T	C	T	T	N
AX-94684111	2A	27276062	K	G	N	T	G	G	G	G	T	K	G	G	G	G	G	G	K	G	K	G	G	T	G	G	K	N	T	G	T	G	G	K	G	G	T	G	G	T	K	G	G	T	G	T	G	K	N
AX-95141383	2A	27276196	M	A	A	M	A	A	A	A	C	M	A	A	A	A	A	A	N	A	C	A	A	M	A	A	M	N	C	A	N	A	A	M	A	A	M	A	A	N	M	A	A	C	A	C	A	M	A
AX-95177776	2A	27629479	G	G	G	G	G	G	R	A	N	G	G	G	G	N	G	R	A	A	G	G	G	G	G	R	N	N	N	G	A	A	G	R	G	G	N	G	A	N	A	R	G	N	A	G	G	G	R
AX-94900000	2A	27981585	G	G	G	G	G	G	G	A	G	R	A	A	G	G	A	N	G	A	G	A	A	R	R	G	G	G	G	A	G	A	G	R	R	G	G	A	G	G	R	A	A	G	G	G	A	G	G
AX-94778437	2A	28657522	C	C	C	G	C	G	G	G	N	C	C	C	N	N	C	C	G	G	C	C	C	N	C	N	N	G	G	C	N	N	N	N	C	C	G	C	G	N	N	G	C	G	G	G	C	C	G
AX-94566723	2A	29285540	N	A	A	A	A	A	A	A	A	N	R	A	A	A	A	A	A	A	A	A	A	A	A	A	A	A	A	A	A	R	A	A	A	A	N	A	A	R	A	A	A	A	A	A	A	A	N
AX-94418841	2A	29719979	T	Y	Y	C	Y	C	C	C	C	N	T	Y	C	C	Y	Y	C	C	Y	Y	Y	Y	Y	C	C	C	C	C	C	C	C	C	Y	Y	Y	Y	C	T	C	C	Y	C	C	C	Y	Y	C
AX-95138903	2A	30271399	C	C	C	N	Y	Y	Y	Y	C	N	N	Y	Y	Y	C	C	N	N	C	C	C	N	C	N	Y	Y	T	C	Y	Y	C	C	C	C	Y	C	N	N	Y	N	C	T	Y	Y	C	C	C
AX-94639372	2A	30549544	N	T	T	N	T	T	T	T	N	T	T	T	T	T	T	T	T	T	T	T	T	T	T	T	T	T	T	T	T	T	T	T	T	T	T	T	T	T	T	T	T	T	T	T	T	T	N
AX-95255993	2A	31811192	C	C	G	G	N	C	G	N	G	G	G	G	C	C	G	N	G	G	C	G	G	S	G	C	C	G	C	G	G	G	C	S	G	G	G	G	C	G	G	G	G	C	C	G	C	G	C
AX-94964407	2A	31913095	G	G	G	T	N	G	T	G	N	K	K	G	G	N	K	G	G	G	G	G	N	K	G	G	G	N	G	G	G	T	N	N	G	K	K	N	G	N	K	G	G	K	G	N	G	K	G
AX-94680974	2A	31978608	A	A	A	A	A	N	N	A	A	A	R	A	N	A	R	G	A	A	A	A	G	A	N	A	N	A	R	N	A	A	A	N	A	R	A	G	A	N	A	A	G	A	A	R	R	A	A
AX-94983435	2A	31978704	T	C	C	T	T	Y	T	Y	T	Y	T	C	T	Y	T	N	N	N	T	C	N	N	C	N	T	N	Y	C	C	T	Y	N	C	T	T	C	N	T	T	N	C	N	Y	Y	C	T	Y
AX-94964747	2A	32153504	T	Y	Y	T	T	C	T	C	T	T	T	Y	T	C	T	Y	C	C	T	Y	Y	C	N	C	N	C	C	N	C	T	C	C	Y	T	T	Y	C	N	Y	C	Y	C	C	C	C	T	C
AX-94587617	2A	32338899	A	G	R	A	A	G	A	G	A	R	N	N	N	R	A	N	N	N	A	G	N	R	G	G	A	G	G	N	N	A	N	G	G	A	A	G	G	R	A	G	G	G	R	G	G	G	N
AX-94662125	2A	32857413	A	A	A	G	A	G	R	R	G	A	A	A	G	G	A	A	G	R	A	A	A	G	A	G	G	G	R	A	R	N	G	G	A	A	G	A	G	G	G	N	A	G	G	G	A	A	G
AX-94638736	2A	32865184	A	A	M	C	A	A	A	C	C	A	M	M	A	N	A	M	N	C	A	N	M	N	A	A	A	C	A	M	N	A	A	N	M	A	M	N	A	M	N	N	M	A	A	C	A	A	N
AX-94738192	2A	36049154	A	A	A	G	R	A	N	G	G	A	A	R	G	A	R	R	G	G	A	R	N	G	R	A	R	G	G	R	G	G	A	G	R	R	N	R	A	G	G	G	R	A	A	G	A	R	A
AX-94960802	2A	36632017	Y	Y	Y	T	T	C	T	N	T	Y	N	T	T	C	T	T	T	T	Y	T	T	Y	T	C	Y	Y	T	T	T	T	C	N	Y	T	Y	T	Y	T	Y	Y	T	Y	Y	T	T	T	N
AX-94763018	2A	38913049	T	T	T	N	T	Y	N	T	N	T	T	T	Y	N	T	T	Y	T	T	T	T	N	T	T	Y	Y	T	T	Y	T	Y	T	T	T	Y	T	N	T	Y	Y	T	T	Y	N	T	T	T
AX-94722110	2A	40597251	G	G	G	A	G	A	A	A	A	G	G	G	A	A	G	G	A	A	G	G	G	A	G	A	A	A	A	G	A	A	A	A	G	G	A	G	A	A	A	A	G	A	A	A	G	G	A
AX-94998685	2A	41232195	C	C	T	T	T	Y	C	T	T	T	C	C	T	C	C	T	C	C	C	C	C	Y	C	C	Y	T	C	C	T	C	C	Y	T	C	Y	C	C	T	Y	T	C	C	C	T	C	T	N
AX-94572385	2A	41462628	R	A	R	R	A	R	A	N	R	A	A	N	A	A	A	A	A	R	A	R	R	N	A	A	A	N	A	A	R	A	A	A	A	A	A	A	A	A	A	A	A	R	R	A	A	R	A
AX-94846202	2A	42471190	A	N	A	A	N	A	G	G	A	A	A	A	A	A	A	A	N	A	A	A	A	A	A	G	A	G	A	R	A	G	A	A	N	A	A	A	G	G	R	G	A	A	A	G	A	A	N
AX-94756068	2A	42476224	Y	C	N	Y	Y	C	C	C	Y	N	C	C	C	C	N	C	C	C	Y	C	C	N	C	C	N	C	Y	Y	C	C	C	C	C	Y	C	C	C	C	C	C	C	C	C	Y	Y	Y	C
AX-95098442	2A	43299300	G	R	R	G	R	A	N	G	G	G	A	R	A	A	R	G	A	A	G	G	R	A	R	A	R	G	A	N	G	G	A	R	G	R	A	N	A	G	G	A	R	A	A	A	G	G	N
AX-94430515	2A	45085276	A	C	A	A	A	C	C	C	A	M	C	M	C	C	A	M	C	C	A	A	C	C	M	C	A	C	A	A	M	C	C	M	M	A	M	C	C	C	N	C	C	C	C	C	A	A	C
AX-94592263	2A	46108121	T	C	C	T	T	C	T	C	T	T	C	Y	C	N	C	N	C	C	T	T	C	Y	C	C	T	C	C	C	C	C	C	Y	N	C	C	C	C	Y	T	C	C	C	C	C	T	T	Y
AX-94631087	2A	47826767	A	R	R	R	R	G	G	G	R	A	R	R	G	G	A	A	G	G	A	A	R	G	R	G	R	G	R	A	G	G	G	G	R	A	G	R	G	G	R	G	R	G	G	G	A	A	G
AX-95078056	2A	48838101	G	G	G	G	A	G	A	A	G	R	G	A	G	G	A	A	R	N	G	G	N	G	G	G	G	R	N	A	R	N	G	G	A	A	R	G	G	N	N	N	G	G	G	G	G	G	R
AX-94640027	2A	50975293	C	G	C	C	G	C	N	C	C	C	G	G	G	G	G	G	S	G	G	C	G	N	G	G	S	G	G	G	C	S	G	C	G	G	G	G	C	C	N	G	G	G	C	G	C	G	S
AX-94924039	2A	51567496	A	G	N	A	G	A	G	A	A	A	G	G	G	G	G	G	N	G	G	A	G	A	G	G	R	G	G	G	A	G	G	A	G	G	G	G	A	A	R	G	G	G	A	G	A	G	R
AX-94689320	2A	51571413	A	G	N	N	N	N	G	N	N	A	G	G	G	G	G	G	G	G	N	A	G	R	G	G	N	G	G	G	R	G	G	A	G	N	G	G	A	N	R	G	G	G	R	G	A	G	A
AX-94639471	2A	52130032	R	R	R	G	R	G	G	N	G	R	R	R	N	N	R	R	G	G	R	R	R	G	N	G	G	N	G	R	N	G	G	G	R	R	A	R	R	G	G	G	R	G	G	A	R	R	G
AX-94905029	2A	52586827	A	G	A	R	G	G	R	G	R	A	G	G	R	G	G	G	G	G	G	A	A	R	A	G	N	G	G	A	G	G	G	R	A	G	G	A	G	G	G	G	A	R	R	G	A	A	G
AX-94768469	2A	57547796	G	G	G	G	G	G	N	G	G	G	G	G	G	G	G	G	G	G	G	G	G	G	G	G	N	G	G	G	N	A	G	G	G	G	G	G	N	G	G	G	G	G	G	G	G	G	R
AX-94419084	2A	57999781	S	G	G	G	G	G	S	N	G	G	G	N	S	G	S	S	G	C	G	G	G	N	G	G	G	G	S	N	N	S	G	G	S	C	S	G	G	G	G	S	G	G	G	S	G	G	G
AX-94521851	2A	58000340	G	C	C	C	C	C	G	G	C	C	C	G	G	C	G	G	C	G	C	C	C	S	C	C	C	C	G	G	C	G	C	C	G	G	S	C	C	C	C	G	C	C	C	G	C	C	C
AX-94475771	2A	58393041	Y	Y	C	N	Y	T	T	Y	C	Y	Y	C	T	T	C	Y	T	N	C	Y	C	T	C	T	N	Y	C	N	T	N	T	Y	Y	C	C	C	T	C	N	C	C	N	T	T	C	Y	N
AX-95188544	2A	59554321	A	R	A	A	A	A	G	G	A	A	R	R	A	N	A	R	A	G	R	A	R	A	R	G	R	R	A	A	A	A	A	A	R	A	A	R	N	N	R	A	N	N	A	A	A	A	R
AX-94472219	2A	60078062	G	C	C	C	C	C	G	G	C	C	C	G	C	C	G	G	G	G	G	G	G	C	G	C	G	C	G	G	G	G	C	S	C	G	G	G	C	C	S	G	G	C	C	G	G	G	S
AX-94658578	2A	61468948	R	R	R	G	R	R	A	A	G	R	N	R	N	N	R	A	A	G	A	A	R	R	R	R	A	N	G	R	A	G	N	N	R	R	R	R	N	R	R	N	R	R	R	A	A	A	N
AX-94425305	2A	62271435	T	T	T	N	T	T	T	T	T	T	T	T	T	N	T	T	T	T	T	T	T	T	N	T	Y	T	T	T	T	T	T	T	T	T	T	T	N	T	T	T	T	T	Y	C	T	T	T
AX-94402591	2A	62302232	A	G	N	N	A	G	N	N	R	G	G	N	A	R	G	R	R	G	G	G	N	G	G	N	N	R	R	G	G	N	R	G	A	G	R	G	R	N	R	R	G	R	R	R	G	G	G
AX-94902978	2A	63826788	C	C	C	T	C	T	T	T	T	C	C	C	T	T	C	C	T	T	C	C	C	T	C	T	T	T	T	C	T	T	T	T	C	C	T	C	T	T	T	T	C	T	T	T	C	C	T
AX-95087943	2A	66095541	A	A	C	C	A	A	N	C	C	N	A	M	A	A	C	A	A	N	A	A	A	A	A	A	A	A	C	C	C	C	A	A	A	C	M	A	A	M	A	A	A	A	N	C	A	A	A
AX-94918359	2A	66809150	A	A	A	A	A	A	C	N	A	A	A	A	N	M	A	M	C	A	A	A	A	N	N	A	N	C	A	M	N	A	M	A	A	A	N	A	M	M	C	A	A	N	N	A	A	A	A
AX-95185432	2A	67067992	N	G	C	C	G	G	N	C	C	N	G	S	N	G	S	G	N	C	G	G	G	S	G	G	S	G	C	N	C	C	G	G	G	S	C	G	N	C	N	N	G	G	N	C	G	G	G
AX-95255103	2A	67521674	C	C	T	T	C	C	C	T	T	Y	C	T	C	C	T	C	C	T	C	C	C	N	C	C	Y	C	T	T	T	T	C	C	C	T	Y	C	C	T	C	C	C	C	C	T	C	C	C
AX-94407698	2A	67980325	A	A	G	G	A	A	A	N	G	R	A	R	A	A	G	A	A	G	A	A	A	R	A	A	N	A	G	G	R	G	A	A	A	G	R	A	A	R	A	A	A	A	A	G	A	A	A
AX-94818538	2A	69351972	T	C	N	T	T	Y	C	C	T	T	C	C	T	C	T	C	T	C	C	T	C	T	C	C	N	C	T	T	T	T	T	T	C	N	N	C	T	N	Y	T	C	C	N	N	T	T	Y
AX-94601576	2A	70229843	Y	Y	Y	C	Y	N	C	C	C	Y	Y	T	Y	N	N	Y	Y	T	T	T	Y	C	Y	C	T	Y	T	T	N	Y	N	C	Y	N	N	Y	C	Y	C	C	Y	C	C	N	Y	T	C
AX-94603664	2A	70984715	A	A	A	A	M	N	N	A	M	M	A	M	C	M	N	M	N	C	M	M	A	M	A	A	C	A	C	M	M	C	N	M	M	C	C	A	C	C	M	C	N	C	M	N	A	M	M
AX-95147971	2A	70984778	A	A	A	A	A	A	A	N	A	A	A	A	N	A	A	A	A	A	A	A	A	G	A	A	A	N	A	A	A	A	A	A	A	A	A	A	A	R	R	N	A	A	A	A	A	A	A
AX-94554149	2A	71666043	C	C	C	Y	C	Y	N	Y	Y	Y	C	Y	N	Y	T	C	Y	T	N	C	C	Y	C	Y	Y	Y	T	N	N	T	Y	Y	C	N	T	C	Y	T	C	T	C	Y	Y	Y	C	C	Y
AX-95012027	2A	71666146	C	C	C	T	T	T	C	C	C	Y	C	C	T	C	T	C	Y	C	C	T	C	Y	C	T	C	T	Y	N	T	N	N	T	T	N	Y	C	T	C	Y	N	C	C	C	C	C	T	Y
AX-94381449	2A	72747242	T	T	T	T	N	T	T	T	T	C	T	C	C	T	C	C	C	Y	C	C	T	N	N	T	C	T	C	C	Y	C	Y	Y	C	N	C	T	Y	C	N	C	T	C	N	N	T	C	C
AX-94605199	2A	73182652	G	G	G	G	G	G	G	K	G	K	G	K	N	G	T	G	T	T	T	T	G	G	G	G	K	G	T	T	T	N	N	K	N	T	T	G	G	N	K	G	G	G	N	K	G	T	G
AX-94470009	2A	74164506	G	G	G	G	G	G	G	G	G	N	G	T	T	G	T	G	T	T	T	T	G	G	G	G	T	G	T	T	T	T	G	K	T	T	T	G	T	T	K	T	G	T	G	G	G	T	N
AX-94765106	2A	74788552	A	A	A	A	A	A	A	A	A	A	A	A	A	A	A	A	A	A	A	A	A	R	A	A	A	N	A	A	A	A	A	A	A	A	A	A	A	A	A	A	A	A	A	A	A	A	A
AX-94428911	2A	77163127	T	T	T	T	T	T	T	T	T	Y	T	C	C	T	C	T	C	C	C	C	T	T	T	T	C	T	C	C	C	C	T	Y	C	T	C	T	C	C	Y	C	T	C	T	T	T	C	Y
AX-95151839	2A	77335733	A	A	A	A	N	A	N	A	A	R	A	R	G	A	R	A	R	G	R	R	A	R	A	A	G	A	G	N	N	G	A	N	R	N	N	A	N	R	R	G	A	G	A	A	A	R	R
AX-94553666	2A	77528176	A	A	A	A	A	A	A	A	A	M	A	M	N	N	M	A	M	N	M	M	A	A	A	A	C	A	C	M	M	N	A	N	N	M	N	A	M	N	M	M	A	C	A	A	A	M	M
AX-95165048	2A	77941594	G	G	G	G	G	G	G	G	G	G	G	S	S	G	S	G	C	C	S	S	G	G	G	G	C	G	C	S	N	C	G	S	S	S	C	G	C	N	G	C	G	C	G	G	G	S	N
AX-94427546	2A	78500338	T	T	Y	T	T	T	T	T	N	Y	T	N	C	N	C	T	N	C	C	C	T	N	T	T	C	T	C	C	N	C	Y	N	C	T	C	T	C	N	Y	C	T	C	T	T	T	C	N
AX-95116848	2A	79748588	R	R	R	G	R	G	G	R	G	R	R	R	R	G	R	R	A	G	A	A	R	G	R	G	N	R	G	A	R	A	R	R	R	A	R	R	R	R	N	G	R	G	N	G	R	A	G
AX-94746210	2A	80476334	G	G	G	G	G	G	G	G	G	G	G	G	C	G	G	G	C	G	C	C	G	G	G	G	N	G	G	C	N	C	G	N	G	C	G	G	G	G	S	G	G	G	G	G	G	C	G
AX-94410389	2A	80871520	C	C	C	Y	C	Y	Y	Y	C	Y	C	T	C	Y	Y	C	C	T	C	C	C	C	C	C	Y	Y	T	T	Y	T	C	C	Y	Y	T	C	C	T	C	T	C	C	Y	C	C	C	C
AX-94559183	2A	81726996	A	A	A	A	N	A	R	A	A	A	A	A	R	A	A	R	A	A	A	A	A	A	N	A	A	A	A	R	A	A	A	A	A	A	A	A	R	A	N	A	A	R	A	A	N	A	R
AX-94597672	2A	81758978	Y	Y	Y	N	Y	C	C	N	C	T	Y	T	C	C	T	Y	N	T	Y	Y	Y	C	Y	C	N	C	T	N	Y	N	C	C	T	T	N	Y	Y	Y	C	T	Y	N	Y	C	Y	Y	N
AX-94870997	2A	82350302	T	C	C	C	T	C	T	C	C	C	C	C	T	C	C	T	C	C	T	T	T	Y	T	C	N	C	C	C	T	C	C	T	C	C	Y	T	T	Y	T	C	T	T	C	C	T	T	T
AX-95244715	2A	87858150	G	G	A	G	A	A	N	R	A	A	A	A	A	N	G	A	N	A	G	G	A	A	A	A	R	A	N	R	N	G	A	G	G	G	N	A	A	R	N	N	A	N	A	G	G	A	G
AX-94747151	2A	87884303	C	C	T	T	T	T	N	Y	T	T	T	T	T	C	T	T	T	T	C	T	T	N	T	T	T	T	T	T	T	T	N	T	T	T	T	T	T	N	Y	T	T	C	T	T	T	T	Y
AX-94577064	2A	87892339	G	G	A	N	A	A	A	G	N	A	A	N	R	G	A	R	N	A	G	A	A	A	A	A	R	N	A	A	N	A	N	A	A	A	R	A	R	R	R	R	A	G	N	N	A	A	R
AX-95204493	2A	88009633	N	C	T	T	T	T	C	C	T	T	T	T	T	N	T	T	T	T	N	T	T	T	T	T	Y	T	T	T	T	T	T	T	T	T	T	T	T	Y	T	T	T	C	T	T	T	T	Y
AX-94531824	2A	89163263	T	T	C	C	C	C	C	T	C	C	C	C	C	T	C	C	C	C	T	C	C	C	C	C	Y	C	C	C	C	C	Y	C	C	C	Y	C	C	T	T	C	C	T	C	C	C	C	Y
AX-94901019	2A	93936249	T	Y	Y	C	T	C	T	C	C	Y	Y	Y	T	C	Y	T	C	C	Y	Y	T	N	T	C	C	C	T	Y	T	C	N	T	Y	Y	C	T	T	T	Y	N	T	T	N	N	Y	Y	T
AX-95099971	2A	94003217	Y	C	C	C	Y	C	Y	C	C	C	C	C	Y	C	C	Y	C	C	C	C	Y	Y	Y	C	C	C	Y	C	Y	C	C	Y	C	C	C	Y	Y	Y	Y	C	T	Y	C	C	C	C	Y
AX-94849363	2A	94318631	R	R	A	G	A	A	N	G	A	A	A	A	N	G	A	A	A	A	N	A	A	A	A	A	G	A	A	A	A	A	R	A	R	A	N	A	A	G	G	A	A	G	A	G	A	R	R
AX-94527643	2A	97842216	R	R	A	G	A	A	N	G	A	A	A	A	A	N	A	A	A	A	R	A	A	A	A	G	R	R	A	A	A	G	A	A	R	A	A	A	A	R	R	G	A	G	A	G	A	R	N
AX-94875904	2A	97844535	R	G	G	G	R	G	R	N	G	G	G	G	R	G	G	R	G	G	G	G	N	N	R	G	G	G	R	G	G	G	G	R	G	G	G	R	R	R	R	G	R	R	G	G	R	G	R
AX-95120495	2A	98903489	K	T	T	T	K	T	G	N	T	T	T	T	K	T	T	K	T	T	T	T	K	K	K	N	T	K	N	T	N	T	K	K	T	T	N	K	G	K	T	T	K	N	T	T	T	T	K
AX-94965394	2A	99160854	C	T	T	T	C	T	C	T	T	T	T	T	C	N	T	C	T	T	T	T	C	Y	C	T	T	T	C	T	Y	T	T	Y	T	T	T	C	C	Y	Y	T	C	C	N	T	C	T	C
AX-95171275	2A	100650372	Y	C	C	C	Y	C	Y	C	C	C	C	C	T	C	C	Y	C	C	C	C	C	Y	C	C	C	C	T	C	T	C	C	Y	C	C	C	C	T	T	Y	C	C	T	C	C	C	C	T
AX-94533050	2A	101536700	Y	Y	T	C	Y	C	Y	T	N	Y	N	T	T	T	Y	T	C	N	Y	Y	Y	C	N	T	T	T	N	Y	C	T	T	C	T	Y	C	Y	C	N	Y	N	Y	C	T	N	C	Y	Y
AX-94878119	2A	101912072	R	R	A	G	A	A	G	R	A	A	A	A	A	G	A	A	A	A	R	A	A	A	A	A	R	A	A	A	N	A	A	A	A	A	A	A	A	R	R	A	A	G	A	A	A	R	N
AX-94880269	2A	101994229	A	R	R	G	R	G	A	G	G	R	R	R	N	G	R	A	G	G	R	R	N	R	A	G	G	G	G	A	A	G	G	R	R	R	G	A	A	R	R	G	A	N	N	G	R	R	N
AX-95164703	2A	102326253	T	T	T	T	T	N	A	W	T	T	T	T	A	N	T	A	T	T	T	T	A	W	A	T	T	T	T	A	A	T	N	T	T	A	T	A	A	W	N	T	N	A	W	N	T	T	A
AX-94505151	2A	104876095	Y	Y	Y	C	T	C	N	C	C	N	Y	Y	N	C	Y	N	Y	C	Y	Y	Y	Y	Y	C	Y	C	C	T	T	C	N	C	Y	Y	C	Y	T	Y	C	C	Y	T	N	C	T	Y	T
AX-94557591	2A	106805754	R	G	R	A	R	A	A	R	A	G	G	G	A	R	R	N	A	R	G	G	R	A	R	R	R	A	A	R	A	A	A	N	R	R	A	R	A	A	A	A	R	R	R	R	R	G	N
AX-95171218	2A	115117266	Y	Y	Y	T	C	T	Y	N	T	Y	Y	Y	N	T	Y	C	T	N	Y	Y	Y	N	Y	T	T	T	T	C	C	T	T	T	Y	Y	T	Y	N	Y	N	T	Y	Y	Y	T	C	Y	N
AX-94722228	2A	116017880	C	Y	C	N	C	N	Y	Y	C	C	C	C	C	N	C	C	Y	C	Y	C	C	N	C	C	N	N	N	C	C	C	Y	C	C	C	N	C	Y	Y	Y	C	C	N	C	C	C	C	T
AX-94517443	2A	119335141	Y	T	T	Y	T	T	T	N	N	T	T	T	N	T	T	T	T	Y	T	T	T	N	T	T	T	N	T	T	T	Y	N	Y	T	T	T	Y	T	Y	T	C	T	T	N	N	N	Y	N
AX-94879894	2A	121137741	N	G	G	G	G	G	R	G	G	G	G	G	G	G	G	G	G	G	G	G	G	G	G	G	G	G	G	G	G	A	G	G	G	G	G	G	G	G	G	R	G	G	G	G	G	G	G
AX-94912614	2A	121216503	N	A	A	A	R	N	G	A	A	A	A	A	G	A	A	R	A	A	A	A	R	G	R	N	A	N	N	R	G	A	A	R	R	R	A	R	G	N	R	N	R	G	A	A	R	A	G
AX-94879450	2A	122011183	C	T	T	T	N	Y	C	Y	T	T	T	T	Y	T	T	C	T	T	T	T	C	Y	C	T	T	T	T	C	C	T	T	Y	C	C	T	C	C	T	Y	T	C	C	T	T	C	T	N
AX-95019187	2A	123548378	A	M	M	C	A	N	A	C	C	M	M	M	A	C	M	A	C	C	M	M	A	M	A	C	C	C	C	A	A	C	M	M	A	A	C	A	A	C	M	C	A	A	C	C	A	M	A
AX-94882042	2A	124211880	A	A	A	A	N	A	M	A	A	A	A	A	N	N	A	N	A	A	A	A	N	M	M	A	A	A	A	M	A	N	A	N	A	M	A	M	A	A	A	A	M	N	A	A	M	A	N
AX-94912435	2A	125204239	T	Y	Y	C	T	C	T	C	C	Y	Y	Y	T	C	Y	T	C	C	Y	Y	T	N	T	Y	Y	C	C	T	Y	N	Y	Y	N	T	C	T	T	N	Y	C	T	T	C	N	Y	Y	N
AX-94839969	2A	129100134	N	G	N	G	S	G	C	G	N	G	G	G	C	S	G	S	S	N	G	G	S	G	C	G	G	N	G	C	C	S	S	C	S	S	G	S	S	S	G	N	S	C	G	G	S	G	S
AX-94624655	2A	130175326	C	C	Y	C	C	T	C	Y	Y	C	C	C	N	Y	T	Y	T	C	C	C	N	C	C	C	C	Y	T	C	C	T	N	T	Y	T	Y	C	C	N	N	T	C	C	Y	C	T	T	C
AX-94456186	2A	133469265	A	R	R	G	A	G	R	N	G	R	R	R	A	R	R	A	N	G	R	R	A	R	A	G	R	R	N	A	A	R	N	N	N	A	R	A	N	R	R	R	A	A	R	G	A	R	A
AX-94911538	2A	133643764	N	G	A	A	A	G	R	G	A	N	R	G	G	R	R	N	A	G	A	N	N	G	R	G	G	G	G	A	G	G	R	A	G	N	G	G	A	G	R	N	G	R	A	A	G	G	R
AX-94421038	2A	133699582	C	C	C	Y	C	N	C	T	Y	C	C	C	N	N	C	C	T	Y	C	C	C	Y	C	Y	N	T	C	C	N	C	N	T	C	C	C	C	Y	Y	N	Y	C	C	Y	T	C	C	N
AX-94645948	2A	133985382	Y	Y	Y	N	Y	Y	Y	N	C	Y	Y	Y	C	Y	Y	Y	T	C	Y	T	Y	Y	Y	C	C	C	N	Y	T	T	C	T	Y	Y	C	Y	C	C	N	T	Y	C	N	C	Y	N	N
AX-94407643	2A	136164481	C	T	N	T	C	T	C	T	T	T	T	T	N	T	T	C	T	T	T	T	C	T	C	T	T	T	T	C	N	T	T	Y	C	C	T	C	N	T	Y	T	C	C	T	T	C	T	C
AX-95101537	2A	136627836	C	T	T	T	C	T	C	T	T	N	T	T	C	T	T	C	N	T	T	T	C	T	C	T	T	Y	T	C	C	T	Y	Y	C	T	T	C	C	T	C	N	C	C	T	T	C	T	N
AX-95237274	2A	137131613	C	T	T	T	Y	T	C	T	T	T	T	T	C	T	T	C	T	T	T	T	C	Y	C	T	T	T	T	C	C	T	T	Y	Y	C	T	N	C	N	Y	T	C	C	T	T	Y	T	N
AX-94412427	2A	137256772	S	S	C	G	C	S	S	G	S	C	S	S	S	G	C	S	S	G	S	C	S	S	S	G	G	G	S	C	G	N	S	N	C	C	S	S	G	G	G	S	S	G	G	S	S	C	N
AX-94382036	2A	138518263	N	A	A	A	R	A	N	A	A	A	A	A	R	A	A	R	A	N	A	A	R	R	N	A	A	A	A	R	R	A	A	R	R	R	N	R	G	A	R	A	N	R	A	A	N	A	R
AX-94538589	2A	141166911	G	A	A	A	G	A	G	A	A	A	A	A	G	A	A	G	A	A	A	A	G	R	G	A	A	A	A	G	G	A	N	N	G	G	A	G	G	A	R	N	G	G	A	A	G	A	G
AX-94801637	2A	144841740	C	C	C	C	C	N	Y	C	T	T	N	C	C	C	C	C	T	C	C	T	C	T	C	C	C	Y	C	N	T	C	Y	T	C	C	C	C	N	N	C	C	C	T	T	T	C	T	C
AX-94897794	2A	146962617	T	C	C	C	T	N	T	C	N	C	C	C	T	Y	C	T	C	C	C	C	C	Y	C	C	C	C	C	N	T	C	N	T	T	C	N	C	T	Y	Y	Y	C	T	N	C	T	C	T
AX-94440806	2A	147536397	A	C	C	C	A	C	A	C	C	C	C	C	M	C	C	M	C	C	C	C	M	M	A	C	C	C	C	A	M	C	C	N	A	C	C	A	A	C	C	C	A	A	C	N	A	C	A
AX-94686384	2A	148852947	G	G	R	G	G	R	R	G	G	R	G	G	G	G	G	G	R	G	G	R	G	G	G	G	G	G	G	G	R	G	G	R	G	G	G	G	G	N	R	G	G	G	R	G	G	G	G
AX-94963733	2A	151255072	A	N	R	A	R	A	G	N	A	N	R	R	N	R	A	R	A	N	R	A	R	N	R	N	R	A	N	A	R	R	R	A	A	A	R	N	R	R	R	G	R	A	R	A	A	A	A
AX-94671597	2A	153033012	M	A	A	A	M	N	C	A	A	A	A	A	C	A	A	M	A	N	A	A	M	M	N	A	A	M	A	M	C	A	A	N	M	N	A	N	C	A	M	A	N	C	A	A	M	A	C
AX-95179327	2A	156370014	Y	Y	Y	C	Y	C	C	C	C	Y	Y	Y	C	C	Y	Y	C	C	Y	Y	T	N	T	C	N	C	N	Y	Y	C	N	C	Y	Y	N	T	N	C	Y	T	T	C	N	C	Y	Y	C
AX-94621294	2A	156370019	A	R	R	G	R	G	G	R	G	R	R	R	G	N	R	R	G	G	R	R	R	N	R	G	G	G	G	R	G	G	G	G	R	R	G	R	A	G	R	G	R	G	N	G	R	N	A
AX-94626687	2A	156668653	N	R	R	N	A	N	N	N	G	R	G	R	N	N	R	A	N	N	G	R	R	R	R	G	A	N	G	A	A	G	R	N	R	R	R	R	A	N	R	R	N	N	N	G	A	N	N
AX-94449738	2A	156762886	T	Y	Y	C	T	C	T	C	C	Y	Y	Y	T	C	Y	T	C	C	Y	Y	Y	Y	Y	C	Y	C	C	T	T	C	C	Y	Y	Y	C	Y	T	C	Y	C	Y	T	C	C	T	Y	N
AX-95092568	2A	158454972	T	Y	Y	T	Y	N	Y	Y	T	Y	Y	Y	T	Y	T	Y	T	Y	N	Y	Y	N	Y	T	N	T	T	T	Y	Y	T	Y	Y	T	T	Y	T	Y	T	Y	Y	Y	Y	T	T	T	T
AX-94428674	2A	158592634	A	A	A	G	A	G	G	G	G	A	A	A	G	G	A	A	G	G	A	A	A	G	A	G	G	G	G	A	G	G	G	G	A	A	G	A	G	G	G	G	A	G	G	G	A	A	G
AX-94802908	2A	159876827	G	A	N	A	G	A	G	R	A	N	A	N	G	N	A	G	N	A	A	A	G	N	G	A	R	R	A	G	G	A	R	R	A	G	A	G	G	R	R	A	G	G	A	A	G	A	G
AX-95221454	2A	161270403	C	G	G	G	S	G	C	G	G	G	G	G	C	S	G	N	S	G	G	G	C	S	C	G	S	N	N	S	N	G	S	S	G	C	N	C	C	G	S	G	C	S	N	G	C	G	C
AX-94774467	2A	165849525	T	T	T	T	K	T	K	T	T	T	T	T	G	T	T	K	T	T	T	T	T	K	T	T	T	T	T	N	G	T	T	T	T	K	T	T	G	T	K	T	T	G	T	T	K	T	G
AX-94849076	2A	166843630	C	T	T	T	T	T	T	T	T	Y	T	T	N	T	T	Y	T	T	T	T	C	T	N	T	T	T	T	N	T	T	T	Y	T	T	T	C	T	N	T	T	C	T	T	T	T	T	T
AX-94646539	2A	166855527	C	C	C	A	C	A	N	C	A	A	C	C	C	C	C	C	A	C	C	A	C	N	C	C	C	C	C	C	A	C	C	A	N	C	C	C	C	C	M	C	C	N	A	A	A	A	C
AX-94929506	2A	178471029	N	G	G	G	G	G	A	N	G	G	G	G	G	G	A	R	G	G	G	G	G	G	N	G	G	R	R	R	G	G	G	G	A	A	G	G	G	G	G	G	G	G	G	N	G	G	N
AX-94448613	2A	181797469	N	C	C	T	Y	C	T	C	C	C	C	C	T	C	C	Y	C	C	C	C	Y	Y	Y	C	C	C	C	Y	T	C	C	T	C	Y	C	T	T	C	C	C	Y	T	C	C	N	C	T
AX-94577367	2A	182149040	Y	T	T	C	Y	T	C	T	T	T	T	T	C	T	T	Y	T	T	T	T	Y	Y	Y	T	T	T	T	Y	T	T	T	Y	T	Y	T	Y	Y	T	Y	T	Y	C	T	T	Y	T	Y
AX-94432506	2A	184310366	T	G	G	T	K	G	T	G	G	G	G	G	T	N	G	K	G	G	G	G	T	N	T	G	N	G	G	T	T	G	N	T	G	T	G	T	T	G	G	N	T	T	G	K	T	G	T
AX-94998984	2A	184559845	T	Y	Y	Y	T	Y	T	N	N	Y	Y	Y	T	C	Y	T	C	Y	Y	Y	T	Y	N	N	C	C	C	T	N	C	C	T	Y	T	C	T	T	N	N	Y	T	N	C	N	T	Y	T
AX-94500562	2A	188904766	A	G	G	A	R	G	A	G	G	G	G	G	A	G	G	A	G	G	G	G	A	R	A	G	G	G	G	A	A	G	G	R	G	A	G	A	A	G	R	G	A	A	G	G	A	G	N
AX-95091074	2A	191913724	A	G	N	A	A	G	A	G	G	G	G	G	A	G	G	A	G	G	G	G	A	R	A	G	G	G	G	A	A	G	G	A	G	A	G	A	A	N	N	G	A	A	G	G	A	G	A
AX-94402160	2A	191973597	T	N	T	T	T	G	T	T	T	G	K	T	T	T	T	T	T	T	T	T	T	T	T	T	T	T	T	T	T	T	K	T	N	T	T	T	G	T	K	T	T	G	T	T	T	T	K
AX-94691114	2A	194123564	M	A	A	N	A	A	C	A	A	A	A	A	C	A	A	M	A	A	A	A	M	N	M	A	A	A	A	N	M	A	A	M	A	M	A	M	C	A	A	A	M	N	A	A	M	A	M
AX-94564483	2A	198198194	T	G	G	T	K	G	N	G	G	G	G	G	T	G	G	T	G	N	G	G	N	G	K	G	G	G	G	K	T	G	G	K	G	K	G	K	T	G	K	G	K	T	G	G	N	G	K
AX-94857285	2A	200056854	C	C	C	C	C	C	N	N	N	C	N	C	N	N	C	C	C	Y	C	C	C	Y	C	N	Y	Y	C	C	N	Y	N	Y	C	Y	N	C	C	N	N	Y	C	C	C	Y	C	C	N
AX-94410641	2A	203326349	A	G	R	G	G	G	G	G	A	G	A	A	A	G	G	A	G	A	G	G	A	R	A	G	G	N	G	R	N	G	A	G	A	G	R	A	A	R	R	G	A	G	R	A	G	G	R
AX-94781925	2A	203460756	N	C	C	Y	Y	C	T	C	C	C	C	C	C	C	N	T	C	C	C	C	Y	C	Y	C	C	C	C	T	C	C	C	N	C	C	C	T	T	C	Y	C	T	T	C	C	N	C	Y
AX-94573225	2A	208578572	T	C	N	T	T	T	C	N	N	T	T	T	T	C	T	T	N	T	C	T	T	N	T	T	C	T	T	T	T	T	T	T	Y	T	Y	T	T	Y	T	T	T	T	N	T	T	T	T
AX-94570667	2A	209389592	C	C	C	N	C	T	T	T	T	C	C	C	T	T	C	C	T	T	C	C	C	N	C	T	Y	T	T	C	T	T	T	T	C	C	T	C	T	T	T	T	C	T	T	Y	C	C	T
AX-95078494	2A	213097595	G	G	G	G	G	G	N	G	A	G	G	G	A	G	R	R	R	G	G	G	G	G	G	G	N	R	G	G	A	A	G	G	G	R	N	G	G	R	G	A	G	G	G	G	G	G	G
AX-94710567	2A	228857334	G	C	C	G	G	G	G	G	C	C	C	C	S	S	C	G	C	S	C	C	G	S	G	C	S	S	C	G	N	C	C	N	C	C	N	G	G	N	N	S	G	G	G	N	G	C	N
AX-94550066	2A	238529807	M	C	C	A	M	C	A	C	C	C	C	C	C	C	C	M	C	C	C	C	M	C	N	C	C	C	C	M	C	C	C	M	C	C	C	M	A	C	N	C	M	A	C	C	M	C	A
AX-94592184	2A	240760434	G	T	T	K	K	T	K	T	T	T	T	T	N	T	T	K	T	T	T	T	K	N	K	T	T	T	T	N	T	T	N	K	T	T	T	G	N	T	N	T	G	K	T	T	G	T	N
AX-94501994	2A	241087111	Y	C	C	Y	Y	C	Y	C	C	C	C	C	C	C	C	Y	C	C	C	C	Y	C	Y	C	C	C	C	Y	C	C	C	Y	C	C	C	Y	Y	C	C	C	T	Y	C	C	T	C	Y
AX-94582236	2A	241963167	N	A	A	W	W	A	T	A	A	A	A	A	A	A	A	W	A	A	A	A	N	W	T	A	A	A	A	W	A	A	A	W	A	A	A	N	T	A	W	A	T	N	A	A	T	A	W
AX-95250363	2A	277602278	T	C	Y	Y	T	C	N	C	C	C	C	C	C	C	C	T	C	C	C	C	T	C	T	C	C	C	C	T	C	C	C	Y	C	C	C	T	Y	C	Y	C	T	N	C	C	T	C	Y
AX-94391714	2A	279486802	Y	C	C	T	Y	N	T	N	N	C	C	C	T	C	C	N	C	C	C	C	Y	T	T	Y	C	C	C	Y	T	C	C	T	C	Y	Y	Y	T	C	T	N	N	T	N	N	Y	C	Y
AX-94615074	2A	281741263	G	A	A	G	R	N	G	A	A	A	A	A	A	A	A	R	A	A	A	A	R	R	R	A	A	A	A	R	A	A	A	N	A	A	A	G	G	A	R	A	N	G	A	A	N	A	R
AX-94476555	2A	283945136	M	A	A	M	M	A	C	A	N	A	A	A	A	A	A	N	N	A	A	A	M	A	M	A	A	A	A	M	A	A	A	M	A	A	A	M	N	A	M	A	M	M	A	A	M	A	N
AX-94487841	2A	285230073	T	C	C	T	Y	C	T	C	C	C	C	C	C	C	C	T	C	C	C	C	Y	C	T	C	C	C	C	T	C	C	C	Y	C	C	C	T	T	C	Y	C	T	T	C	C	T	C	T
AX-94899705	2A	288289933	C	T	T	C	C	T	C	T	T	T	T	T	T	T	T	C	T	T	T	T	C	T	C	T	T	T	T	C	T	T	T	Y	T	T	T	C	C	T	Y	T	C	C	T	T	C	T	Y
AX-94653414	2A	291674776	C	C	C	C	C	Y	C	Y	C	C	C	C	C	C	C	C	C	C	C	C	C	N	C	C	C	C	C	C	C	Y	C	Y	C	C	C	C	C	Y	C	C	C	C	C	C	C	C	N
AX-94464444	2A	293053413	T	C	N	Y	T	C	N	C	C	Y	C	C	C	C	C	T	C	C	C	C	T	C	T	C	C	C	C	T	C	C	C	Y	C	C	C	T	T	C	Y	C	T	T	C	C	T	C	N
AX-94456223	2A	302054232	A	G	G	R	A	G	A	G	G	G	G	G	G	G	G	A	G	G	G	G	A	G	A	G	G	G	G	A	G	G	G	R	G	G	G	A	R	N	R	G	A	R	G	G	A	G	R
AX-94487287	2A	321153530	C	C	C	C	C	C	C	C	C	C	C	C	C	C	C	C	C	C	C	C	C	C	C	C	C	C	C	C	C	C	C	C	C	C	C	C	C	C	C	C	C	C	C	C	C	C	C
AX-94522700	2A	332044233	K	G	G	K	K	G	K	G	G	G	G	G	G	G	G	K	G	G	G	G	K	G	K	G	G	G	G	K	G	G	G	K	G	G	G	N	K	G	K	G	K	K	G	G	K	G	K
AX-95135684	2A	337669570	Y	T	T	N	N	T	C	N	T	T	T	T	T	T	T	Y	T	T	T	T	Y	T	Y	T	T	T	T	Y	T	T	T	Y	T	T	T	Y	Y	T	N	T	Y	C	T	T	Y	T	N
AX-95182806	2A	337717872	C	A	M	M	M	A	C	A	A	A	A	A	A	A	A	C	A	A	A	A	C	A	C	A	A	A	A	C	A	A	A	M	A	A	A	C	M	A	M	A	C	N	A	A	C	A	M
AX-94564776	2A	341921066	R	G	G	R	R	G	N	G	G	G	G	G	G	G	G	R	G	G	G	G	R	G	R	G	G	G	G	R	N	G	G	R	G	G	G	R	A	G	G	G	N	N	G	G	N	G	R
AX-94529309	2A	356692747	N	C	C	Y	N	C	Y	C	C	C	C	C	C	C	C	N	C	C	C	C	Y	C	N	C	C	C	C	N	C	C	C	Y	C	C	C	Y	Y	C	N	C	Y	Y	C	C	Y	C	Y
AX-94524108	2A	360827658	Y	T	T	N	Y	T	N	T	T	T	T	T	T	T	T	Y	T	T	T	T	N	T	Y	T	T	T	T	Y	T	T	T	Y	T	T	T	Y	Y	T	N	T	Y	Y	T	T	Y	T	Y
AX-95167143	2A	367588277	Y	T	T	N	Y	N	C	N	T	T	T	T	T	N	T	C	T	Y	T	T	N	T	C	T	T	T	T	C	N	T	T	Y	T	T	T	C	C	N	Y	T	C	C	T	T	C	T	N
AX-94804881	2A	376797767	G	G	G	A	R	A	A	A	A	G	G	G	A	A	G	G	A	A	G	R	R	A	R	N	A	A	A	G	A	A	A	R	G	G	A	R	A	A	A	A	R	A	A	A	G	G	R
AX-94464577	2A	378848396	N	A	A	R	R	A	G	A	A	A	A	A	A	A	A	N	A	A	A	A	G	A	G	A	A	A	A	G	A	A	A	R	A	A	A	G	R	A	A	A	G	G	A	A	N	A	R
AX-94933710	2A	384993891	A	G	G	A	A	R	A	R	G	N	G	G	R	G	G	A	G	G	G	G	A	R	A	R	R	G	G	A	G	G	G	A	G	G	G	A	A	G	A	G	A	A	R	G	A	A	A
AX-94551757	2A	387039611	N	A	A	R	R	N	A	A	A	A	A	A	A	N	A	A	R	A	A	A	R	A	G	A	A	A	A	G	A	A	A	R	A	A	A	G	R	A	R	A	G	G	A	A	G	N	R
AX-95142617	2A	392727118	A	G	G	A	A	A	G	G	G	N	A	A	N	G	A	A	R	N	N	A	A	G	A	A	G	A	A	A	A	A	R	A	R	A	R	A	A	G	A	A	A	A	G	A	A	A	R
AX-95213276	2A	392729169	T	C	C	Y	Y	C	T	C	Y	C	C	C	C	C	C	T	C	C	C	C	T	C	T	Y	Y	C	C	N	Y	C	C	N	C	C	C	T	Y	C	N	Y	T	T	Y	C	T	T	N
AX-94505893	2A	400981337	N	C	M	A	M	C	A	A	C	C	C	C	C	N	A	C	N	C	C	C	A	C	M	C	C	N	A	A	C	A	C	C	M	M	C	A	M	C	M	A	N	C	N	C	C	C	C
AX-94487433	2A	401215985	T	G	G	T	T	G	T	T	N	N	N	K	K	T	G	T	N	G	G	G	T	N	T	G	K	T	N	T	N	N	K	K	G	G	N	T	T	K	K	G	T	N	G	T	N	T	T
AX-94642443	2A	409640945	T	G	G	T	T	T	G	G	G	K	T	T	T	G	T	T	T	T	K	T	T	G	T	T	G	T	T	T	T	T	T	T	K	T	N	T	T	G	T	T	T	T	G	T	T	T	T
AX-94684417	2A	410879573	A	R	R	R	A	G	R	G	G	R	R	R	R	G	R	A	G	G	R	G	A	G	A	N	G	G	G	A	N	G	G	N	R	R	G	A	A	G	R	G	A	A	G	G	A	A	A
AX-94762112	2A	411087568	N	R	A	R	A	G	N	G	G	R	A	N	G	G	R	A	G	G	R	R	A	G	A	G	G	G	G	A	G	G	G	R	R	N	G	A	R	G	N	G	A	R	G	G	A	A	G
AX-95201891	2A	412510909	T	C	C	N	T	C	T	C	C	C	C	C	C	C	C	T	C	C	C	C	T	Y	T	C	C	C	C	T	C	C	C	Y	C	C	C	T	T	N	Y	C	T	N	N	N	T	T	Y
AX-94585565	2A	413437434	T	T	T	G	T	G	G	G	G	T	T	T	G	N	T	T	G	G	T	T	T	G	T	G	N	G	G	T	G	K	G	G	T	T	G	T	G	K	G	N	T	G	N	G	T	T	G
AX-94472747	2A	419031795	C	G	G	C	N	G	C	G	G	G	G	G	G	S	G	C	G	G	G	G	C	G	C	G	G	G	G	C	G	G	G	S	G	G	G	C	C	G	S	G	C	C	G	G	C	C	N
AX-94524898	2A	419734065	G	A	A	G	N	A	G	A	A	A	A	N	A	A	A	G	A	A	A	A	G	R	G	A	N	N	A	G	A	A	A	G	A	A	A	G	G	A	R	A	G	G	N	A	G	G	R
AX-94387556	2A	423841193	T	T	T	T	T	T	T	T	T	T	T	Y	T	T	Y	T	T	Y	T	T	T	T	T	T	T	T	Y	T	T	N	T	T	Y	T	Y	T	T	T	T	Y	T	T	T	T	T	T	T
AX-94414225	2A	437975682	G	T	T	G	K	T	G	T	T	T	T	T	T	T	T	G	T	T	T	T	G	N	G	T	T	T	T	G	G	T	T	K	T	T	T	G	G	T	K	T	G	G	T	T	G	G	K
AX-94409305	2A	445337567	G	A	A	R	G	A	G	A	A	A	A	A	A	A	A	G	A	A	A	A	G	A	G	A	A	A	A	G	G	A	A	R	A	A	A	G	G	A	R	A	G	G	A	A	G	G	R
AX-94945515	2A	446063433	C	Y	Y	T	N	T	T	T	T	Y	Y	Y	T	T	Y	C	T	T	N	Y	C	T	C	T	T	T	T	C	T	T	T	T	Y	Y	T	C	T	N	T	T	C	T	T	T	C	C	Y
AX-94881950	2A	448109470	N	G	K	G	G	G	N	G	N	G	G	G	T	K	G	G	T	G	N	T	G	N	G	G	T	N	G	N	T	K	K	K	G	G	K	G	N	K	N	G	G	G	N	G	G	T	N
AX-94541185	2A	448578038	G	A	G	G	G	G	G	A	A	G	R	A	A	A	A	R	G	N	A	A	G	R	G	A	R	G	G	A	A	A	G	A	R	N	G	G	G	A	N	A	G	A	G	A	A	G	A
AX-94512341	2A	451816774	N	C	C	T	N	C	T	C	C	C	C	C	N	N	C	T	C	C	C	C	T	N	T	N	C	C	C	T	N	C	C	Y	C	C	C	T	T	C	N	C	T	T	C	C	T	N	T
AX-94432481	2A	455491723	T	C	C	N	T	C	T	C	C	C	C	C	C	C	C	T	C	C	C	C	T	C	T	C	C	C	C	T	T	C	C	Y	C	C	C	T	C	C	C	C	T	T	C	C	T	T	N
AX-94385636	2A	459155161	G	G	N	R	G	A	A	N	R	G	G	G	N	N	G	G	N	N	G	G	G	N	G	N	A	N	N	G	N	R	N	R	G	G	A	G	A	R	A	A	G	N	A	A	G	G	R
AX-94522858	2A	459799942	A	M	M	A	A	M	A	M	C	M	M	M	N	M	M	A	N	M	M	M	A	C	A	C	M	M	N	A	A	C	M	A	M	M	M	A	C	N	N	M	A	A	N	M	A	A	M
AX-94872984	2A	461389423	A	R	R	N	A	R	G	G	R	A	A	A	A	G	A	A	A	A	N	A	A	N	A	A	N	N	N	A	A	A	N	A	R	A	R	A	A	N	A	A	A	N	A	N	A	A	R
AX-94842946	2A	468496028	A	R	R	A	A	R	A	N	N	R	R	R	G	R	R	A	G	G	R	R	A	G	A	G	R	N	N	A	N	G	R	R	R	R	G	A	R	N	R	G	A	A	R	G	A	A	R
AX-94796049	2A	468533622	T	C	C	T	N	C	T	N	C	C	C	C	N	T	C	T	Y	C	C	C	T	N	T	C	Y	Y	N	T	T	N	Y	T	C	C	N	T	T	N	N	C	T	T	Y	C	T	T	Y
AX-94641302	2A	473408624	T	K	K	T	T	G	T	N	G	K	K	K	G	G	K	T	G	G	K	K	T	G	T	G	G	G	G	T	T	G	G	N	G	K	G	T	T	G	K	G	T	T	K	G	T	T	T
AX-94686529	2A	474654787	A	A	A	A	A	A	A	A	A	A	A	R	A	A	R	A	A	G	A	A	A	A	A	A	A	A	G	A	A	G	A	A	R	N	R	A	A	R	A	G	A	A	A	A	A	A	A
AX-95155419	2A	474739720	G	G	G	A	G	A	A	A	A	G	G	G	A	A	G	G	A	A	G	G	G	A	G	A	A	A	A	G	A	A	A	A	G	G	A	G	A	A	A	A	G	A	A	A	G	G	A
AX-94861217	2A	485047534	T	T	T	T	T	N	T	Y	T	T	T	T	T	T	T	T	N	N	T	T	T	Y	T	T	N	N	N	T	T	T	T	T	T	T	T	T	C	N	C	Y	T	T	N	T	T	T	Y
AX-94654682	2A	486208125	T	T	T	T	T	T	T	T	T	T	T	A	T	T	W	T	T	A	T	T	T	T	T	T	T	N	A	T	T	N	N	W	W	W	N	T	A	A	W	A	T	T	T	T	T	T	W
AX-94612485	2A	486493299	T	T	T	T	T	T	T	T	T	T	N	T	T	T	T	T	T	T	T	T	A	T	A	T	T	T	T	T	A	T	T	T	T	T	T	A	T	T	T	T	A	T	N	T	A	T	T
AX-94624047	2A	489962252	T	T	T	T	T	Y	T	T	T	T	T	T	N	Y	T	T	T	T	T	T	T	Y	T	T	Y	T	N	T	Y	T	T	T	T	T	N	T	C	N	Y	T	T	T	Y	T	T	T	Y
AX-94394887	2A	489969412	G	G	G	G	G	N	N	G	N	G	G	G	N	G	G	N	N	G	G	G	G	K	G	G	G	N	K	G	G	G	N	G	G	N	G	G	T	G	K	G	G	G	N	G	G	G	T
AX-94651736	2A	498104925	Y	C	C	C	Y	C	Y	C	C	C	C	Y	C	C	Y	C	C	Y	C	C	C	C	C	C	N	C	Y	C	C	Y	C	C	Y	Y	N	C	Y	C	C	Y	C	C	C	C	C	C	Y
AX-94745860	2A	502626598	G	G	G	A	G	A	N	A	A	G	G	G	A	A	N	G	A	A	G	G	G	A	G	A	R	A	A	G	A	R	A	A	G	G	R	G	A	R	A	A	G	A	A	A	G	G	A
AX-94637828	2A	503631342	A	M	M	A	M	M	N	N	N	A	M	M	C	C	M	M	C	M	C	M	M	M	M	C	M	A	A	M	N	C	A	C	M	M	M	N	A	C	C	M	N	C	A	C	N	A	N
AX-94644828	2A	504273853	A	R	N	A	A	G	A	G	R	R	R	R	R	R	R	A	N	G	R	R	A	R	A	N	R	R	A	A	A	R	R	A	R	A	R	A	A	R	A	R	A	A	N	R	A	A	A
AX-94468166	2A	505078548	A	C	C	M	A	C	N	C	C	C	C	A	C	C	A	A	C	N	C	C	C	C	C	C	C	C	C	A	C	M	C	C	A	C	N	C	C	M	C	M	C	C	C	C	C	A	C
AX-94413007	2A	507019360	T	C	Y	T	N	C	T	C	C	C	C	N	C	C	C	T	C	C	C	C	N	C	C	C	C	C	T	T	C	C	C	T	C	T	N	C	C	N	C	C	C	N	N	C	C	T	Y
AX-94632287	2A	507019394	A	G	G	N	N	G	A	R	G	G	G	G	G	G	G	A	G	G	G	G	G	G	G	G	G	N	A	A	G	R	G	R	G	A	R	G	R	R	N	R	G	N	R	G	G	A	G
AX-94432917	2A	507387284	T	G	G	N	T	G	T	G	N	G	G	G	G	N	G	T	G	G	G	G	G	G	G	G	G	G	G	T	N	G	G	K	N	G	G	G	G	G	G	N	G	G	N	G	G	T	K
AX-94822501	2A	508032607	N	G	G	A	N	N	A	G	G	G	G	A	G	G	A	A	N	A	G	G	A	G	A	G	R	G	A	A	N	A	G	A	N	A	R	A	N	A	R	N	A	A	G	R	A	A	A
AX-94430108	2A	509357751	Y	C	N	T	T	Y	T	C	C	C	N	N	C	C	N	Y	C	C	C	C	Y	C	Y	C	C	Y	C	Y	C	N	C	Y	C	C	C	Y	Y	C	Y	C	Y	T	C	Y	C	T	T
AX-95213897	2A	510805288	C	C	C	A	C	M	A	A	M	C	C	C	A	A	C	C	A	A	C	C	C	A	C	A	M	A	A	C	A	M	M	A	C	C	A	C	A	A	M	A	C	A	A	A	C	C	M
AX-94627468	2A	511262967	A	G	G	A	A	A	A	R	R	G	G	N	N	R	G	A	R	R	G	G	A	R	A	R	A	N	A	A	R	R	N	A	G	A	R	A	A	R	A	R	A	A	R	R	G	A	A
AX-94436530	2A	511923557	A	G	G	A	A	G	A	G	G	G	G	A	G	G	A	A	G	A	G	G	A	N	A	G	G	G	A	A	G	A	G	N	A	A	A	A	A	A	R	A	A	A	G	G	G	A	A
AX-94509071	2A	516396035	C	C	C	C	C	C	C	C	C	C	C	G	C	C	G	C	C	G	C	C	C	C	C	C	N	C	G	C	G	G	C	C	G	G	N	C	C	C	C	G	C	C	C	C	G	C	C
AX-94742698	2A	520309030	T	T	T	T	T	T	T	T	T	T	T	G	T	T	G	T	T	G	T	T	T	T	T	T	K	T	G	T	G	G	T	T	K	G	G	T	T	T	T	G	T	T	T	K	G	T	T
AX-94603490	2A	520562374	T	C	C	T	C	N	N	C	C	N	T	T	Y	C	C	T	Y	N	N	T	T	C	T	T	C	N	C	C	C	C	Y	T	Y	N	C	T	Y	C	Y	C	T	Y	C	N	T	T	T
AX-94493722	2A	522515687	A	A	A	A	A	A	A	A	A	A	A	G	R	N	G	N	A	G	A	A	A	A	A	A	R	A	G	R	N	G	A	A	G	G	G	A	N	A	A	G	A	A	A	A	G	A	A
AX-94424228	2A	527108087	T	K	K	T	K	T	G	N	G	T	T	T	T	K	K	T	T	T	K	T	T	G	T	T	G	T	N	K	T	K	T	T	K	K	N	T	T	N	K	N	T	T	T	T	T	T	T
AX-94386787	2A	527701883	R	R	R	G	R	G	G	R	G	R	N	A	G	G	A	R	G	A	R	R	R	N	R	G	N	G	A	R	A	A	N	G	A	A	A	R	G	G	G	A	R	G	G	N	A	R	G
AX-94896508	2A	528107846	T	T	T	T	Y	T	C	C	T	Y	T	Y	Y	T	Y	T	T	C	T	T	Y	T	Y	T	T	T	T	Y	T	T	Y	T	T	T	Y	Y	T	T	C	T	Y	T	N	T	Y	T	T
AX-94517196	2A	528267362	C	C	C	N	C	C	C	C	C	C	C	C	C	C	G	C	C	C	C	C	C	C	C	C	N	C	G	C	N	C	C	C	C	S	N	C	C	C	C	C	C	C	C	C	N	C	C
AX-95193828	2A	537963352	G	G	G	G	G	G	G	G	G	G	G	G	G	G	A	G	G	G	G	G	G	G	G	G	G	G	G	G	A	G	G	G	G	G	R	G	G	G	G	G	G	G	G	G	A	G	G
AX-94457898	2A	543625494	N	T	Y	T	T	N	N	N	T	Y	T	Y	T	T	C	N	T	T	T	T	Y	T	T	T	Y	T	Y	Y	Y	T	T	T	T	C	N	T	T	T	T	T	T	T	N	T	C	T	N
AX-95189491	2A	547264918	G	G	G	A	G	A	A	A	A	G	G	G	A	A	G	G	A	A	G	G	G	A	G	A	A	A	A	G	A	A	A	A	G	G	A	G	A	A	A	A	G	A	A	A	G	G	A
AX-94532334	2A	555342723	G	G	G	N	G	T	T	N	N	G	G	G	N	N	G	G	K	K	G	G	G	T	G	K	T	N	T	G	N	K	K	T	G	G	N	G	N	N	T	T	G	N	N	T	G	G	G
AX-95021241	2A	555885647	A	A	A	G	A	A	N	A	A	A	A	A	A	A	G	G	A	A	A	A	G	A	G	A	A	A	G	G	G	A	A	A	A	G	R	G	A	A	A	G	G	A	A	A	G	A	A
AX-94902101	2A	556106396	R	R	R	R	R	G	G	G	G	R	R	R	G	G	A	R	G	G	R	R	A	G	A	G	G	N	A	A	A	N	G	G	R	A	N	A	G	G	G	A	A	R	N	G	A	R	G
AX-94724654	2A	562509723	T	T	T	C	T	T	T	T	T	T	T	T	T	T	C	C	T	T	T	T	C	T	Y	T	T	T	C	C	C	T	T	T	T	C	Y	C	T	T	T	C	C	T	T	T	C	T	T
AX-94766411	2A	562681627	N	G	R	R	G	N	G	G	G	G	G	N	G	G	R	R	G	G	G	N	R	G	R	G	G	G	A	R	N	G	G	G	G	N	R	R	N	G	G	A	R	G	G	G	R	G	G
AX-94941593	2A	564266602	M	M	M	N	M	A	A	A	A	M	M	M	A	M	C	C	N	C	M	M	C	A	C	N	N	M	C	C	C	N	M	A	N	N	M	C	M	N	M	N	C	A	A	A	C	M	A
AX-94642596	2A	565276922	G	G	G	G	G	G	G	G	G	G	G	A	G	G	G	G	G	A	G	G	A	G	A	G	G	G	G	G	A	G	G	G	A	G	G	A	G	G	G	G	A	G	G	G	A	G	G
AX-94460586	2A	568411263	C	C	C	C	C	C	C	C	C	C	C	Y	C	C	N	C	C	T	C	C	T	C	Y	C	C	C	T	C	T	C	C	C	Y	T	Y	N	C	C	C	T	N	C	C	C	N	C	C
AX-94963816	2A	568579612	R	R	R	A	R	A	A	A	A	R	R	N	A	A	G	R	A	G	R	R	R	A	R	A	A	A	G	R	G	A	A	A	G	G	N	R	A	A	A	A	R	A	N	A	G	R	A
AX-94674699	2A	569205887	G	G	G	G	G	G	G	G	G	G	G	C	G	G	C	G	G	C	G	G	C	G	C	G	G	G	C	G	C	G	G	G	C	C	N	C	G	G	G	C	C	G	G	G	C	G	G
AX-94561126	2A	569585068	A	A	A	A	A	A	A	A	A	A	A	R	A	R	N	A	N	G	A	A	R	A	R	A	A	R	N	A	N	A	N	A	R	R	R	N	N	N	R	N	R	N	R	A	N	A	A
AX-94764260	2A	570267863	C	C	C	C	C	C	C	C	C	C	C	C	C	C	T	C	C	C	C	C	T	C	T	C	C	C	C	C	C	C	C	C	C	C	N	T	C	C	C	T	T	C	C	C	C	C	C
AX-94424621	2A	570933227	T	T	T	T	T	T	T	N	T	T	T	T	T	T	N	T	T	T	T	T	Y	T	N	T	T	N	T	T	T	T	T	T	T	T	Y	C	T	T	T	Y	Y	T	T	T	T	T	T
AX-95097003	2A	572068614	M	M	M	C	M	C	C	C	C	M	M	A	C	C	A	M	C	A	M	M	A	C	A	C	C	C	N	M	A	C	C	C	A	A	A	A	C	C	C	A	A	C	C	C	A	M	C
AX-94751398	2A	573368522	A	A	A	A	A	A	A	A	A	A	A	A	A	A	G	A	A	A	A	A	A	A	A	A	A	A	G	A	G	A	A	A	A	G	R	A	A	A	A	G	A	A	A	A	G	A	A
AX-94953033	2A	575373625	T	T	T	K	T	T	K	T	T	T	T	T	T	K	K	K	T	K	T	T	T	T	T	T	K	K	G	T	G	T	N	K	T	G	T	N	T	T	T	N	T	T	K	N	N	T	K
AX-94450786	2A	580759259	G	G	G	G	G	G	G	G	G	G	G	G	G	G	T	G	G	G	G	G	G	G	G	G	G	G	T	G	K	G	G	G	G	T	K	G	G	G	G	N	G	G	G	G	T	G	G
AX-94835663	2A	586456900	N	C	C	S	C	N	C	S	S	C	C	C	S	C	C	C	S	S	C	C	S	S	N	C	C	N	C	S	S	N	S	N	C	C	S	N	C	S	S	S	G	C	S	C	C	C	C
AX-94513935	2A	587733990	C	C	C	T	C	T	T	T	T	C	C	C	T	T	C	C	T	T	C	C	C	T	C	N	T	T	T	C	T	T	T	N	C	C	T	C	N	T	T	T	C	T	T	T	C	C	Y
AX-94595993	2A	597499367	A	C	C	M	C	C	A	C	C	C	C	C	C	C	A	M	A	C	C	C	A	C	A	C	C	C	A	A	A	C	C	C	C	A	C	A	A	A	N	C	A	A	C	C	C	C	N
AX-94993602	2A	597512107	G	G	G	R	R	G	G	G	G	G	G	G	N	R	G	G	G	G	G	G	G	G	G	G	G	G	G	G	G	N	G	G	G	N	G	G	G	G	R	N	G	G	G	G	A	G	G
AX-94941702	2A	602651464	C	C	C	C	C	C	C	C	C	C	C	C	C	C	C	C	C	C	C	C	C	C	C	C	C	C	C	C	C	C	C	C	C	C	C	C	C	C	C	C	C	C	C	C	C	C	C
AX-95225879	2A	602798218	C	C	M	A	C	N	N	N	A	C	C	M	A	A	N	N	A	N	C	C	M	A	N	A	A	M	A	M	N	A	A	N	C	C	N	C	A	A	N	N	C	A	N	A	C	C	A
AX-94940052	2A	604752925	A	A	A	G	G	A	A	A	A	A	A	G	A	A	A	G	G	G	A	A	G	A	N	A	A	A	A	G	G	A	A	A	G	A	A	G	A	A	A	A	G	A	A	A	G	A	A
AX-94536561	2A	605184812	C	C	C	G	S	C	C	C	C	C	C	S	S	S	G	S	S	G	C	C	S	C	N	C	C	N	G	S	N	C	S	C	S	S	S	N	C	N	N	N	S	C	N	C	N	C	C
AX-94718925	2A	610987721	C	C	C	T	C	T	T	T	T	C	C	C	T	T	C	C	T	T	C	C	C	T	C	T	T	T	Y	C	Y	T	T	T	C	C	T	C	T	T	T	T	C	T	T	T	C	C	T
AX-94929514	2A	611315468	C	A	C	A	C	A	A	A	A	A	A	A	A	A	C	N	A	A	A	A	A	A	A	A	N	A	C	A	A	M	A	M	A	C	M	A	A	A	A	C	A	A	A	A	C	A	N
AX-95166962	2A	611353835	N	C	Y	Y	T	C	Y	Y	C	C	C	C	Y	Y	T	C	Y	Y	C	C	C	Y	C	C	N	Y	T	C	Y	C	C	Y	C	N	N	C	Y	N	C	T	C	C	Y	Y	T	C	C
AX-95161081	2A	612397503	T	T	C	T	T	C	T	T	T	Y	C	T	C	T	T	T	C	T	T	T	T	T	T	C	T	C	C	C	C	C	Y	T	C	C	Y	T	T	Y	T	C	T	T	T	C	C	C	Y
AX-95237389	2A	612398060	T	T	N	N	T	K	T	T	T	N	G	T	T	T	N	T	G	T	T	N	T	N	T	G	N	G	G	G	N	G	K	T	N	K	K	T	K	K	T	K	T	N	T	K	N	G	K
AX-95126957	2A	612845080	C	C	T	C	C	C	C	C	C	C	C	Y	C	C	T	Y	C	T	T	C	N	N	N	C	T	N	T	Y	C	T	C	Y	Y	N	N	T	Y	Y	N	C	T	T	C	C	T	T	N
AX-94511300	2A	615261853	C	C	C	T	C	T	T	T	T	C	C	C	T	T	C	C	T	T	C	C	C	T	C	T	T	T	T	C	T	T	T	N	C	C	N	C	T	T	T	T	C	T	T	T	C	C	Y
AX-94551664	2A	615526446	C	A	C	A	A	C	A	A	C	A	A	C	C	M	C	A	C	C	C	A	C	A	C	A	C	C	C	C	A	C	A	A	A	C	C	C	C	C	C	C	C	A	C	A	A	A	N
AX-94538855	2A	615742166	A	A	G	A	A	A	R	A	G	A	A	A	A	N	A	A	A	N	A	A	A	N	A	A	R	N	A	A	A	A	A	N	A	A	R	A	G	N	G	G	A	A	N	A	A	A	R
AX-94555534	2A	618283196	T	T	C	C	T	Y	Y	Y	N	Y	T	N	N	C	C	Y	C	Y	T	T	Y	Y	N	Y	Y	Y	C	C	N	N	C	C	Y	C	C	T	C	C	C	Y	T	C	Y	Y	T	T	N
AX-94390510	2A	622456957	A	A	G	G	A	R	A	N	N	A	A	A	N	R	A	A	R	N	A	A	A	A	A	A	R	R	A	G	A	A	R	R	A	A	R	A	R	N	R	N	A	A	R	A	G	A	N
AX-95210390	2A	624361926	C	C	C	T	C	T	Y	T	Y	C	C	C	T	Y	C	C	Y	N	C	C	C	Y	C	T	Y	N	T	C	T	T	Y	N	C	C	N	C	N	Y	N	T	C	Y	T	T	C	Y	Y
AX-95000646	2A	625291405	N	C	N	C	C	C	C	C	C	Y	Y	T	C	C	C	T	C	Y	C	C	Y	C	N	C	C	C	C	Y	C	C	C	C	T	C	C	T	C	C	C	C	T	C	C	C	C	T	C
AX-95235626	2A	627513307	G	A	G	A	A	G	G	A	A	A	A	A	A	A	G	A	A	A	A	G	A	A	A	G	A	R	G	G	R	A	A	G	R	G	A	A	G	A	A	A	A	A	A	G	A	G	R
AX-94809384	2A	628095790	C	C	C	C	C	C	C	C	C	C	C	G	C	C	S	G	C	N	C	C	G	S	G	C	S	C	G	S	C	C	S	C	G	S	G	G	C	C	S	C	G	C	C	C	C	G	C
AX-95021992	2A	642727290	G	G	G	G	G	G	G	G	G	G	G	G	G	G	G	G	G	G	G	G	G	G	G	G	G	G	G	G	G	G	G	G	G	G	G	G	G	G	G	G	G	G	G	G	G	G	G
AX-94637067	2A	642909248	T	T	K	G	T	T	G	T	G	T	T	T	T	T	T	T	T	T	T	T	T	T	T	T	T	T	T	T	T	K	T	T	T	T	T	T	T	T	K	K	T	T	T	T	K	T	T
AX-94823565	2A	643763186	S	N	N	C	S	G	G	G	C	S	S	S	C	S	G	S	G	G	G	N	S	S	S	C	S	C	N	N	N	C	N	G	C	S	N	N	C	C	C	C	G	C	N	C	C	S	N
AX-94776946	2A	647927975	Y	Y	T	T	T	T	C	N	Y	Y	Y	T	Y	Y	T	T	C	N	N	Y	T	Y	Y	Y	T	Y	Y	T	Y	T	Y	T	N	N	T	T	N	Y	Y	N	T	T	C	C	T	Y	N
AX-94404280	2A	649004889	C	C	C	C	C	C	C	C	C	C	C	N	C	C	N	Y	C	T	C	C	C	C	C	C	Y	C	T	C	C	C	C	C	Y	N	T	C	T	Y	C	C	C	T	C	C	C	C	Y
AX-94705401	2A	655287471	R	N	R	A	R	A	G	A	R	R	R	R	G	N	N	R	A	A	R	N	R	A	R	A	N	R	A	R	A	G	N	A	G	R	R	R	N	R	R	G	A	A	N	A	R	R	A
AX-94763080	2A	660220088	A	G	A	R	A	A	N	A	A	A	N	A	A	R	G	A	A	A	G	A	A	N	A	N	R	N	R	G	R	A	N	R	A	G	R	A	A	A	N	A	A	A	A	R	A	A	N
AX-94718737	2A	668459524	T	T	Y	C	T	T	N	N	T	T	T	T	C	T	T	T	T	T	T	T	T	T	T	T	T	T	T	T	T	T	T	T	T	T	T	T	T	Y	Y	T	T	T	T	T	Y	T	T
AX-94807079	2A	671708583	G	G	G	A	G	A	N	A	A	G	G	G	R	A	G	G	A	A	G	G	G	A	G	A	A	A	A	G	A	A	A	A	G	G	A	G	R	N	A	A	G	A	A	A	G	G	N
AX-95094317	2A	674418806	T	K	N	T	T	K	G	G	K	K	K	K	N	K	K	T	K	G	K	K	T	K	T	N	G	K	N	K	K	K	K	T	T	K	N	T	T	T	N	N	T	T	N	K	T	K	K
AX-95209629	2A	674531982	W	A	W	T	W	A	N	A	A	A	A	A	A	A	A	W	A	A	A	A	W	A	T	A	A	A	A	A	A	A	A	W	W	A	A	W	T	W	A	A	T	T	A	A	W	A	W
AX-94467920	2A	676232011	C	C	C	C	C	C	C	C	C	C	C	C	C	C	T	C	C	C	T	C	C	C	C	C	T	C	T	C	C	T	C	C	C	T	T	C	C	C	C	T	C	C	C	C	C	C	C
AX-94510228	2A	676232116	T	T	T	T	T	T	T	T	T	T	T	T	T	T	G	T	T	T	G	T	T	T	T	T	G	T	N	T	T	K	T	T	T	G	G	T	T	T	T	G	T	T	T	T	T	T	T
AX-94387981	2A	676238527	T	T	T	T	T	T	T	T	T	T	T	T	T	T	Y	T	T	T	Y	T	T	T	T	T	C	T	C	T	T	C	T	T	T	Y	C	T	T	N	T	C	T	T	T	T	T	T	N
AX-94517432	2A	676244285	C	C	C	C	C	C	C	C	C	C	C	C	C	C	T	C	C	C	T	C	C	C	C	C	T	C	T	C	C	T	C	C	C	T	T	C	C	C	N	T	C	C	C	C	C	C	C
AX-95092933	2A	676720539	T	K	T	T	T	N	G	K	G	K	K	K	G	G	K	T	N	G	K	K	T	G	T	G	G	N	G	K	N	G	K	N	T	K	N	T	G	T	K	G	T	G	K	G	T	K	G
AX-94825251	2A	676977112	Y	T	Y	C	Y	N	T	T	T	T	T	T	T	T	T	Y	T	T	T	T	Y	T	Y	T	T	T	T	T	T	T	T	C	Y	T	T	C	T	Y	T	T	C	T	T	T	C	T	N
AX-94515001	2A	678675046	A	A	A	A	A	A	A	A	A	A	A	A	A	A	A	A	A	A	A	A	A	A	A	A	A	A	A	A	A	A	A	A	A	A	A	A	A	A	A	A	A	A	A	A	A	A	A
AX-94677403	2A	678962969	Y	Y	Y	T	Y	N	Y	C	T	Y	Y	Y	T	T	Y	T	T	N	Y	Y	Y	N	Y	T	T	T	T	Y	N	T	T	T	Y	Y	T	Y	C	T	Y	N	Y	T	T	Y	Y	Y	C
AX-95109622	2A	683508428	T	T	Y	C	T	T	T	N	C	T	T	T	C	T	T	T	T	T	T	T	T	N	T	N	Y	T	T	T	T	C	T	T	Y	T	Y	T	T	Y	T	C	T	T	T	T	Y	T	T
AX-94924668	2A	683516661	S	S	C	S	S	G	G	S	N	S	S	S	N	G	S	S	G	G	S	S	S	G	S	G	S	G	G	S	G	S	G	G	N	S	S	S	G	C	S	N	S	G	G	G	C	S	N
AX-94716801	2A	684467908	G	S	C	S	G	G	N	S	S	S	S	C	G	G	C	S	N	N	G	N	N	G	S	G	N	N	G	C	S	G	N	G	S	N	C	G	G	G	G	S	G	G	N	S	N	G	G
AX-94943657	2A	686172298	A	N	M	C	A	A	C	C	A	A	A	A	A	C	A	A	M	N	C	A	A	M	A	A	M	A	A	A	A	A	N	A	A	A	N	A	A	M	M	A	A	A	C	A	N	A	M
AX-94786451	2A	690740200	T	C	T	T	N	C	N	C	T	C	C	C	C	C	C	T	C	N	C	C	C	Y	N	C	C	C	C	C	C	C	C	C	T	C	C	C	T	C	N	C	N	T	C	Y	C	C	N
AX-94701109	2A	691845871	N	C	N	N	C	C	C	S	G	C	C	C	N	C	S	N	C	C	C	C	S	S	G	C	C	C	N	N	C	N	C	S	S	S	N	G	G	N	C	N	S	G	C	C	G	C	S
AX-95114316	2A	692530674	N	T	Y	C	T	T	T	T	C	T	T	T	T	T	C	C	T	T	T	T	C	Y	C	T	T	T	C	T	T	C	T	T	Y	Y	Y	C	C	T	T	C	C	C	T	T	T	T	Y
AX-94643237	2A	692633239	G	A	R	G	A	A	A	A	G	A	A	A	N	R	A	R	N	A	A	A	A	A	A	A	A	A	A	A	A	A	A	A	R	A	A	A	G	A	R	A	A	G	R	N	A	A	R
AX-95229999	2A	692708892	R	A	R	G	A	A	G	A	A	A	A	A	A	A	A	A	A	A	A	A	A	N	A	A	A	A	A	A	A	A	A	A	R	A	A	A	A	A	A	A	A	G	A	A	R	A	A
AX-94554810	2A	692843873	C	C	Y	C	C	Y	C	C	T	C	C	C	T	C	C	C	C	C	C	C	C	C	C	T	N	C	C	Y	C	T	C	C	C	C	Y	C	T	C	N	N	C	C	C	N	C	T	Y
AX-94668676	2A	693241947	Y	C	Y	Y	C	C	C	Y	Y	C	C	C	Y	C	Y	Y	C	C	C	C	Y	Y	Y	C	N	C	Y	Y	C	Y	C	Y	Y	T	C	Y	Y	Y	C	Y	Y	Y	C	C	Y	C	N
AX-94503338	2A	694906667	T	Y	Y	C	T	N	N	N	T	T	T	T	T	C	T	T	Y	T	Y	T	T	C	T	N	Y	T	Y	T	T	C	T	T	T	T	N	T	C	C	C	C	T	Y	N	C	T	T	Y
AX-94733011	2A	695506595	R	R	R	A	N	A	A	A	A	R	R	G	A	A	R	R	A	N	R	R	R	R	R	A	A	A	A	R	A	A	A	A	R	R	A	R	A	A	A	A	R	A	A	A	R	R	A
AX-94950749	2A	696923033	T	T	C	C	T	T	C	T	T	T	T	T	T	T	T	T	T	T	T	T	T	T	T	Y	T	T	T	T	T	T	T	T	T	T	N	T	Y	T	Y	C	T	T	T	C	T	T	T
AX-95199286	2A	696923072	A	A	R	G	A	R	G	A	A	A	A	A	A	A	A	A	A	A	A	A	A	A	A	G	A	A	A	A	A	A	A	A	A	A	R	A	G	A	R	G	A	A	N	G	A	A	R
AX-94827966	2A	697302601	G	G	G	G	G	G	G	C	G	G	G	G	G	G	N	G	G	G	G	G	C	G	C	G	G	G	C	G	G	N	G	G	G	C	N	N	G	S	G	G	C	G	G	G	G	G	G
AX-95182756	2A	699131127	C	T	C	C	C	C	T	N	C	Y	C	C	C	T	C	C	N	C	T	C	C	T	C	T	Y	C	C	C	C	C	C	C	C	C	C	C	T	T	T	C	C	C	T	T	C	C	T
AX-95189751	2A	699912035	G	G	G	S	N	N	S	S	S	G	G	C	N	S	C	G	G	C	G	G	C	S	S	N	S	S	C	G	S	C	G	C	G	C	C	C	S	N	S	C	C	G	S	N	C	G	G
AX-94520480	2A	706919713	A	A	A	A	A	A	A	A	A	A	A	A	A	G	G	A	G	A	A	A	G	N	G	A	A	A	G	A	G	G	A	R	A	G	G	G	A	G	A	G	G	A	A	A	A	A	A
AX-94874921	2A	707064617	M	C	M	C	N	C	A	M	A	C	C	C	C	M	C	N	N	C	C	C	C	M	C	M	C	M	C	C	M	C	M	A	M	C	M	C	M	C	M	C	C	C	M	C	C	C	C
AX-94854521	2A	709838259	T	T	T	T	T	C	C	T	C	T	T	T	C	T	C	T	T	T	Y	T	T	N	T	T	C	T	C	T	T	T	T	T	T	C	T	T	C	T	Y	T	T	T	N	C	T	C	Y
AX-95247860	2A	710363412	S	G	N	G	S	G	S	G	S	G	G	G	G	G	S	S	G	G	G	G	S	G	S	G	G	G	S	G	G	S	G	G	S	S	N	N	G	G	G	G	S	G	G	G	G	G	G
AX-94463736	2A	711039584	R	G	R	G	R	G	R	G	R	G	G	G	G	R	G	N	R	G	G	G	G	G	G	G	G	G	G	G	R	G	G	R	R	G	G	G	G	R	G	G	G	G	G	G	G	G	G
AX-95099974	2A	711075466	C	C	C	T	C	T	N	Y	T	C	C	C	T	Y	C	C	Y	T	C	C	C	T	C	T	T	Y	T	C	Y	Y	T	T	C	C	T	C	Y	T	T	N	C	T	Y	N	C	C	Y
AX-95113548	2A	711883034	Y	N	N	C	C	N	Y	C	T	N	N	N	T	C	Y	C	C	C	C	N	C	C	C	C	N	C	N	C	C	N	C	C	Y	Y	C	C	Y	N	C	T	C	C	C	T	C	Y	N
AX-94750566	2A	711976227	Y	C	Y	C	Y	C	Y	C	Y	C	C	C	C	C	C	Y	C	C	C	C	C	C	C	C	C	C	C	C	C	C	C	C	Y	C	C	C	C	C	C	C	C	C	C	C	C	C	C
AX-95099590	2A	712721176	A	A	A	A	A	G	R	A	G	A	A	A	G	A	R	A	A	A	A	A	A	R	A	A	G	A	G	A	A	A	A	A	N	R	A	A	G	G	N	A	A	A	A	G	A	R	R
AX-95003878	2A	714339065	C	C	C	C	C	C	C	C	G	C	C	G	C	C	C	C	C	G	C	C	C	N	C	C	C	C	C	C	C	C	C	C	C	C	N	C	C	C	C	C	C	C	G	G	C	C	C
AX-94735094	2A	714339131	G	G	G	G	G	G	G	G	N	G	G	S	G	G	G	G	G	S	G	G	G	S	G	G	G	G	G	G	G	G	G	G	G	G	G	G	N	G	G	G	G	G	N	C	G	G	G
AX-94720045	2A	715301168	T	T	C	T	C	Y	N	C	Y	Y	T	Y	T	C	C	C	C	Y	T	C	T	Y	T	T	T	T	C	T	Y	T	C	C	C	C	N	T	T	C	Y	C	T	C	Y	T	T	T	Y
AX-95254042	2A	715304180	A	A	N	A	G	G	G	G	G	R	R	G	A	G	G	G	G	G	A	G	G	G	G	A	A	A	G	A	G	G	G	G	N	G	G	G	A	G	R	G	G	G	G	R	A	A	N
AX-94632680	2A	715336950	C	T	T	T	C	C	C	T	C	C	C	C	C	T	C	T	N	C	T	C	C	C	Y	T	N	C	C	C	C	C	Y	C	T	C	N	C	T	T	T	C	C	T	C	N	C	C	N
AX-94732891	2A	715413443	A	A	T	A	T	N	T	W	T	W	A	T	A	T	A	T	T	T	A	T	A	W	A	A	N	N	A	A	T	A	T	T	T	A	A	A	A	T	W	A	A	T	T	N	A	A	A
AX-94579959	2A	715946463	T	T	T	T	T	T	T	T	T	T	T	T	T	T	T	T	T	T	T	T	W	T	W	T	T	T	T	T	T	T	T	T	T	T	T	N	T	T	T	T	W	T	T	T	T	T	N
AX-94671612	2A	716230186	Y	N	T	Y	C	C	C	Y	C	C	C	C	C	Y	C	Y	Y	C	T	C	C	C	C	Y	N	C	N	C	C	Y	N	C	Y	C	Y	C	Y	Y	Y	Y	C	N	N	Y	C	C	Y
AX-94500178	2A	716457923	C	C	N	C	C	S	C	C	G	C	C	G	C	N	C	C	N	G	C	C	C	N	C	C	C	C	C	C	C	C	C	C	C	C	C	C	C	S	C	C	C	C	S	N	C	C	C
AX-94597104	2A	716482610	T	T	T	T	T	T	T	T	T	T	T	T	T	T	T	T	T	T	T	T	N	T	W	T	T	T	T	T	T	T	T	T	T	T	T	A	T	T	T	T	W	T	T	T	T	T	T
AX-94897258	2A	716901026	A	A	A	A	A	A	A	A	C	M	A	M	A	N	A	A	A	M	A	A	A	M	A	A	A	A	A	A	N	A	A	A	A	A	A	A	A	A	A	A	A	A	M	C	A	A	A
AX-94943414	2A	716921524	G	G	G	G	G	G	G	G	R	R	G	R	G	G	G	G	G	R	G	G	G	R	G	G	G	G	G	G	G	G	G	G	G	G	G	G	G	G	G	G	G	G	R	R	G	G	G
AX-94433820	2A	718885461	T	T	T	T	T	N	T	C	T	Y	T	C	T	Y	C	Y	N	C	T	C	C	Y	C	T	T	C	Y	T	T	Y	N	N	T	C	T	C	T	C	Y	Y	C	N	Y	T	T	T	T
AX-95257567	2A	719479173	R	R	A	A	R	G	G	A	G	R	R	R	G	G	R	R	A	G	A	R	R	G	R	A	A	G	G	R	G	G	G	G	R	R	G	R	G	A	G	G	R	A	N	G	R	R	G
AX-94461119	2A	719566734	A	A	W	N	A	T	A	A	A	W	A	T	N	W	A	A	A	N	A	T	A	W	A	A	T	T	N	A	N	W	N	A	A	A	A	A	N	A	W	T	A	A	T	A	A	A	W
AX-94832376	2A	719732017	G	G	G	T	G	N	G	N	T	G	G	G	N	T	G	G	T	N	G	G	G	N	G	N	G	G	N	G	T	N	T	T	G	G	G	G	N	N	T	N	G	N	T	T	G	G	T
AX-94625204	2A	722319672	T	T	C	T	T	Y	T	N	T	Y	T	C	T	N	T	T	T	C	T	C	T	Y	N	T	T	C	T	T	C	T	Y	N	T	T	T	T	T	T	T	T	T	T	C	T	T	T	T
AX-94430919	2A	723098907	G	G	G	N	G	G	G	N	G	G	G	G	S	S	G	G	N	G	G	G	G	S	G	G	G	G	G	G	S	G	S	G	G	G	S	G	S	S	N	G	G	S	G	C	G	G	S
AX-94502500	2A	723515405	N	T	T	T	C	T	Y	N	T	N	T	C	Y	T	Y	C	T	N	T	T	T	T	T	N	N	T	Y	C	T	C	T	T	T	N	Y	T	T	Y	N	C	T	T	T	T	T	T	T
AX-94734648	2A	723521375	G	G	G	K	G	T	K	K	T	G	G	G	T	G	G	G	N	T	G	G	G	T	G	K	K	G	G	G	K	K	K	N	G	G	T	G	K	K	T	T	G	K	G	K	G	G	K
AX-94641362	2A	723824451	C	C	Y	C	Y	C	C	C	C	T	N	C	T	C	C	Y	Y	C	Y	Y	N	Y	T	C	C	C	C	T	T	C	T	N	Y	C	Y	T	T	C	Y	C	N	C	N	T	C	C	Y
AX-95129652	2A	724375215	C	C	C	N	C	C	Y	N	C	C	C	C	C	C	C	C	C	C	N	C	C	C	C	C	C	C	C	C	C	C	C	C	C	C	C	C	C	C	C	C	C	C	C	Y	C	C	C
AX-94721306	2A	724620431	T	T	T	T	T	T	T	T	T	T	T	T	T	T	T	T	T	T	T	T	T	T	T	T	T	T	T	T	T	T	T	T	T	T	T	T	T	T	T	T	T	T	T	Y	T	T	T
AX-94624477	2A	727190442	A	A	A	A	A	A	N	A	A	A	A	A	A	A	A	A	A	A	A	A	A	A	A	A	A	A	A	A	A	A	A	A	A	A	A	A	A	A	A	A	A	A	A	R	A	A	A
AX-94732478	2A	728028914	R	G	G	A	G	A	A	A	A	G	G	G	A	A	G	G	A	A	G	G	G	A	G	N	A	A	A	G	N	A	A	A	G	G	N	G	A	A	A	A	G	A	A	A	G	G	R
AX-95134990	2A	728599421	C	C	T	T	C	Y	C	T	C	C	C	C	C	C	T	C	Y	Y	T	C	C	Y	C	C	Y	T	T	C	C	T	C	Y	T	T	C	C	T	T	T	T	C	T	Y	T	C	C	T
AX-94394688	2A	729169426	A	A	A	G	A	N	R	G	G	A	A	A	N	N	A	A	N	G	A	A	A	G	A	G	G	N	G	A	G	G	G	N	A	A	R	A	G	G	N	G	A	G	N	R	A	A	N
AX-94482613	2A	729175029	T	T	C	C	C	C	C	N	C	Y	C	C	C	Y	C	C	T	C	T	C	C	Y	C	T	T	C	C	C	C	C	Y	N	C	C	T	C	C	T	Y	C	C	C	C	T	T	T	Y
AX-94996973	2A	729175114	G	G	G	G	G	N	G	N	N	G	G	G	G	N	G	G	G	G	G	G	G	R	G	G	G	R	G	G	G	G	N	G	G	G	R	G	G	R	N	G	G	G	R	A	G	G	G
AX-94788022	2A	729674800	A	A	A	A	A	N	N	A	A	A	A	A	A	A	A	A	A	A	A	A	A	A	A	A	A	N	A	A	N	A	A	A	A	A	N	A	N	A	A	A	A	A	N	R	A	A	A
AX-94923560	2A	729858424	G	G	G	G	G	G	G	N	K	N	G	N	N	K	G	G	G	G	G	G	K	G	G	G	G	N	G	N	K	G	K	G	G	G	K	G	K	K	K	G	G	G	N	N	G	G	G
AX-94580035	2A	731543212	A	A	A	A	G	G	R	A	G	R	A	A	A	A	R	G	A	A	A	G	G	A	G	A	A	R	R	A	A	A	G	N	G	R	A	G	A	A	R	A	G	A	G	R	A	A	A
AX-94488808	2A	731543360	M	M	M	N	M	A	C	A	N	M	M	M	A	A	C	M	A	A	M	M	M	A	M	A	A	M	N	M	A	A	A	A	C	C	N	M	M	A	A	A	M	A	M	C	M	M	A
AX-94427015	2A	733203340	G	G	G	G	G	G	G	G	G	G	G	G	G	G	G	G	G	G	G	G	G	S	G	S	G	G	G	G	G	G	G	G	G	G	S	G	G	G	G	G	G	G	G	G	G	G	G
AX-95083444	2A	733579898	T	T	T	T	T	T	T	T	C	T	T	Y	T	T	T	T	T	Y	T	T	T	T	T	T	N	T	T	T	T	T	T	T	T	T	N	T	T	T	T	T	T	N	N	C	T	T	T
AX-94585454	2A	734256868	A	A	G	G	A	A	A	G	A	A	G	G	G	A	R	A	G	G	A	A	A	R	R	A	N	A	A	R	A	A	A	A	A	N	A	R	G	A	A	G	R	A	A	A	A	A	R
AX-94396447	2A	734346615	G	G	G	C	G	G	G	C	G	G	C	C	S	G	G	G	N	C	G	G	G	N	G	G	S	G	G	G	G	G	G	S	G	G	N	G	C	G	G	C	G	G	G	G	G	G	S
AX-94698255	2A	734348085	G	G	G	G	G	G	N	G	G	G	G	G	G	G	S	G	N	G	G	G	G	G	G	G	G	C	N	G	G	G	G	G	S	S	G	G	G	G	G	G	G	G	G	C	G	G	G
AX-95211454	2A	734525023	T	T	T	G	T	N	T	K	G	T	T	T	G	N	T	T	G	G	T	T	T	G	T	G	G	T	T	T	G	G	G	G	T	T	G	T	G	G	G	G	T	G	G	K	T	T	G
AX-95176936	2A	734976386	N	T	G	K	G	K	T	N	N	G	T	G	T	N	G	G	N	N	T	N	G	T	K	T	T	T	K	T	K	N	K	K	G	G	K	G	T	K	K	N	G	G	N	T	T	T	T
AX-94852490	2A	736038649	N	T	T	T	T	T	T	T	Y	N	T	Y	N	T	T	Y	T	Y	T	T	T	T	T	T	T	T	T	N	T	Y	T	T	T	T	N	T	N	T	Y	T	T	T	Y	Y	T	T	T
AX-95018915	2A	739712583	A	A	A	G	A	G	A	A	A	A	A	A	A	G	A	A	G	A	R	A	G	N	N	A	R	G	A	A	A	A	G	N	A	A	A	G	A	R	A	A	G	A	G	A	A	G	R
AX-94696230	2A	739712880	N	G	R	A	G	N	N	G	G	A	R	R	G	A	G	N	A	G	A	G	A	R	A	R	R	A	G	G	G	G	A	R	R	G	N	A	N	N	G	R	A	G	A	G	G	A	R
AX-94411362	2A	739877462	T	T	N	C	T	N	T	T	T	Y	T	T	T	C	T	T	C	T	C	T	Y	T	Y	T	Y	C	T	T	T	T	C	T	T	T	T	C	T	T	T	T	C	T	C	T	T	C	T
AX-94910420	2A	740070870	C	T	C	Y	T	Y	T	T	T	N	T	Y	T	C	C	N	C	Y	C	T	C	T	C	T	N	C	C	T	T	C	N	T	T	C	C	C	T	N	T	Y	C	Y	N	T	T	C	Y
AX-94489965	2A	742718644	A	A	A	R	A	A	G	N	A	A	A	A	A	A	G	A	A	A	A	A	A	A	A	A	A	G	G	A	R	A	A	A	A	G	A	A	A	A	A	A	A	A	A	N	A	A	A
AX-95211185	2A	742718678	A	A	A	A	R	A	R	G	A	A	A	R	A	A	A	G	A	G	A	G	A	A	A	A	A	A	A	A	G	A	A	R	G	A	A	A	G	A	R	A	A	A	R	G	A	A	R
AX-94687322	2A	743073026	G	G	G	G	G	G	G	G	G	G	G	G	N	R	G	G	G	G	G	G	G	G	G	G	N	G	N	G	G	G	G	G	G	G	G	G	G	G	R	G	G	G	G	N	G	G	G
AX-94962495	2A	743097076	C	C	C	C	C	C	N	C	T	C	C	N	C	C	C	C	C	T	C	N	C	C	C	Y	C	C	C	C	C	N	C	N	C	C	C	C	C	C	C	N	N	C	Y	T	C	C	Y
AX-94873196	2A	744081290	C	C	C	T	C	T	T	T	T	C	C	C	T	T	C	C	T	T	C	C	C	T	C	T	T	T	T	C	T	T	T	T	C	C	T	C	T	T	T	T	C	T	T	T	C	C	T
AX-95224864	2A	744791915	C	C	Y	C	C	N	T	Y	Y	C	C	C	N	N	C	C	Y	N	Y	C	C	Y	C	C	N	C	N	N	N	C	C	Y	C	C	N	C	C	Y	N	C	C	Y	Y	Y	C	C	Y
AX-94849488	2A	744980992	G	G	G	N	G	A	R	A	A	G	G	G	A	N	G	G	N	R	G	G	G	A	G	R	A	N	A	G	N	R	R	R	G	G	R	G	N	R	A	A	G	A	N	A	G	G	G
AX-95162328	2A	745066946	C	C	C	G	C	N	G	G	S	C	C	C	S	G	C	C	G	N	C	C	C	G	C	G	G	G	G	C	G	G	G	G	C	C	N	C	G	G	G	G	C	G	S	N	C	C	G
AX-94620950	2A	745092866	C	T	C	C	C	T	N	Y	T	T	T	C	T	N	T	C	C	Y	T	C	C	T	C	T	T	Y	T	N	C	T	T	C	C	T	T	C	C	T	T	Y	C	C	T	C	T	C	Y
AX-94732339	2A	745298975	A	A	A	A	A	A	A	A	C	A	A	M	A	A	A	A	A	C	A	A	A	A	A	A	A	A	A	A	A	A	A	A	A	A	N	A	A	A	A	A	A	A	N	C	A	A	A
AX-94611397	2A	745668961	G	G	G	A	G	A	A	A	A	G	G	G	A	A	G	G	A	A	G	G	G	N	G	A	A	A	A	G	A	A	A	A	G	G	A	G	A	A	A	A	G	A	A	A	N	G	A
AX-94393920	2A	746623023	C	C	C	T	C	N	N	T	N	C	C	C	Y	Y	C	C	T	T	C	C	C	N	C	T	T	T	T	C	T	T	T	T	C	C	N	C	T	T	T	N	C	T	T	Y	C	C	T
AX-94961148	2A	746969212	G	G	C	G	G	G	G	G	N	S	G	G	G	G	G	N	N	G	C	G	G	S	G	G	N	C	G	S	N	G	G	G	C	G	G	G	S	G	S	G	G	G	C	C	G	G	G
AX-95083470	2A	747145461	W	W	W	A	W	N	T	W	T	W	W	W	W	A	W	W	A	N	W	W	A	N	A	T	T	T	T	W	W	W	A	T	W	W	T	A	N	T	T	W	A	T	W	W	W	W	W
AX-94911146	2A	747251854	T	T	T	C	T	Y	C	C	N	T	T	Y	C	Y	T	Y	Y	C	Y	T	T	T	T	Y	C	Y	Y	Y	Y	Y	Y	Y	Y	T	Y	T	C	Y	N	N	T	C	T	C	Y	T	Y
AX-95186991	2A	748537792	G	A	G	G	G	A	G	G	A	A	A	G	A	G	A	G	G	G	G	G	G	A	G	A	N	A	A	A	G	G	R	G	G	A	A	G	G	G	R	G	G	G	N	G	G	A	G
AX-94422071	2A	748558307	G	G	G	G	T	G	T	T	G	G	G	G	G	G	G	T	G	G	G	T	G	G	G	G	G	G	G	G	T	G	G	K	T	G	G	G	N	G	K	G	G	G	G	T	T	T	K
AX-94593411	2A	750550273	A	G	A	G	G	R	R	R	N	G	G	G	R	R	A	G	N	R	G	G	G	R	G	N	R	R	A	G	R	G	R	R	G	A	A	G	R	G	R	G	G	R	R	R	G	G	G
AX-94465394	2A	751609428	Y	C	Y	C	C	C	C	C	C	C	N	Y	C	C	Y	C	C	T	C	C	N	C	Y	C	C	C	T	Y	N	T	C	C	C	Y	N	Y	C	T	C	T	N	C	C	C	C	C	C
AX-94859349	2A	752092704	C	C	C	C	C	C	C	C	C	C	C	G	C	C	C	N	C	G	C	C	N	C	N	C	C	C	C	C	C	N	C	C	C	C	C	N	C	N	C	G	G	C	C	C	C	G	C
AX-94572349	2A	753536646	G	G	G	G	G	G	G	G	C	G	G	C	G	G	G	G	G	C	G	G	G	G	G	G	G	G	G	G	G	G	G	G	G	G	G	G	G	G	G	G	G	G	C	C	G	G	G
AX-95191464	2A	753617541	C	C	C	C	C	C	C	C	C	C	C	C	C	C	C	M	M	C	A	C	A	C	A	C	A	C	C	N	C	C	C	C	C	C	C	A	C	C	M	C	A	C	C	A	C	M	N
AX-94394918	2A	755337266	A	A	A	R	R	A	N	N	R	A	R	A	R	A	A	A	A	A	A	R	A	A	A	A	N	N	A	N	A	A	A	N	R	A	A	A	R	A	N	A	A	A	A	R	R	A	N
AX-94947518	2A	755793738	G	G	G	R	G	R	A	A	R	G	G	G	A	G	G	G	G	R	G	G	G	G	G	G	R	R	G	G	A	G	R	R	G	G	R	G	A	R	R	G	G	A	R	A	G	G	A
AX-94536641	2A	757636263	R	R	A	R	R	G	G	G	A	R	G	R	G	N	R	R	N	N	R	R	R	G	R	G	G	G	G	R	N	G	N	R	R	N	G	R	N	N	G	G	N	R	R	G	R	R	R
AX-94402876	2A	757885904	A	A	R	N	R	A	R	R	G	R	R	R	G	G	R	G	G	N	A	R	R	A	R	A	A	A	G	N	N	G	A	R	R	R	G	R	G	R	G	N	R	G	A	N	R	R	R
AX-94667745	2A	757946600	Y	Y	Y	Y	C	T	C	C	T	Y	C	C	N	T	C	C	T	Y	Y	C	C	T	C	T	T	N	C	C	N	C	T	T	N	C	N	C	C	Y	N	Y	C	T	T	Y	C	C	Y
AX-94942225	2A	758389697	C	C	C	N	C	C	T	T	T	C	C	Y	C	T	Y	Y	T	Y	N	C	N	C	N	T	N	C	N	Y	C	Y	Y	T	C	Y	N	N	C	C	Y	N	Y	C	C	T	C	T	Y
AX-94935613	2A	758394799	N	C	C	C	C	C	N	C	C	C	C	T	C	C	T	N	C	T	C	C	T	C	T	C	C	C	T	T	N	T	Y	C	Y	T	T	T	C	T	C	T	T	C	N	C	C	C	C
AX-94867650	2A	758420888	G	R	G	R	G	G	A	A	A	G	G	N	G	A	N	G	A	A	G	G	A	G	R	G	G	G	A	A	G	N	R	N	G	A	N	A	G	A	G	A	A	G	N	A	G	N	A
AX-94974001	2A	759098628	N	Y	Y	T	N	T	N	T	T	Y	Y	Y	T	T	Y	T	N	T	Y	N	T	N	T	Y	T	Y	C	N	N	C	Y	N	T	Y	N	T	T	N	T	T	T	T	T	T	T	Y	Y
AX-95146247	2A	759456625	T	T	T	C	Y	Y	Y	C	C	T	T	N	C	C	T	Y	C	N	T	T	N	Y	T	T	Y	N	N	T	Y	T	N	C	T	T	Y	T	C	N	C	Y	T	N	N	C	T	T	C
AX-94607578	2A	759732438	C	C	C	G	C	C	C	C	N	C	C	C	N	N	C	C	N	C	C	C	C	C	C	C	C	C	C	C	C	C	N	S	C	N	C	C	N	C	S	C	C	C	C	C	C	C	N
AX-95116218	2A	759732578	A	M	A	C	N	N	N	N	A	A	A	A	N	C	A	A	A	N	A	M	M	A	A	A	A	C	A	A	N	A	M	A	A	A	A	M	N	A	M	A	M	C	M	M	A	A	N
AX-94496850	2A	760578410	C	C	C	Y	C	Y	C	N	T	C	C	Y	Y	T	C	Y	T	N	C	C	C	Y	C	C	Y	Y	C	Y	N	Y	Y	N	C	C	N	C	Y	Y	Y	C	C	C	Y	C	C	C	N
AX-94884567	2A	760619493	A	A	A	R	R	R	G	G	N	A	R	R	G	N	R	R	N	G	A	R	R	R	R	R	R	R	G	R	G	G	R	N	R	R	N	R	N	G	G	G	R	G	R	G	R	A	R
AX-94857027	2A	762591773	C	C	C	C	C	C	C	C	C	C	C	C	C	C	G	C	C	C	C	C	C	C	C	C	C	C	N	C	C	G	C	C	C	S	N	C	C	G	C	G	C	C	N	C	C	C	N
AX-94469316	2A	762591798	C	N	S	G	C	S	S	G	G	C	C	C	G	G	S	C	G	G	N	N	C	G	C	G	G	G	G	C	G	G	G	G	C	C	G	C	G	G	G	G	C	G	G	G	C	C	G
AX-94391163	2A	762762703	R	G	G	G	G	G	G	N	N	G	G	G	N	G	G	G	G	G	G	G	G	G	G	G	N	N	G	G	R	G	N	G	G	G	R	G	N	N	G	G	G	N	R	A	G	G	G
AX-95092707	2A	762987473	A	A	M	A	A	A	A	M	A	A	A	M	M	A	A	M	M	M	M	M	A	A	M	A	A	A	A	M	A	A	A	M	A	A	M	M	A	A	A	A	M	A	M	A	A	A	A
AX-94492833	2A	763389730	A	G	G	G	G	N	G	G	R	G	G	G	A	G	G	R	R	G	G	G	G	G	G	N	N	R	G	G	R	G	G	G	G	G	N	G	G	G	G	G	G	A	A	A	G	R	N
AX-94426538	2A	763389763	C	A	N	A	M	N	A	A	N	A	N	N	C	A	A	N	N	A	A	A	A	A	A	C	A	N	A	A	N	A	A	A	N	A	C	A	A	N	A	A	A	C	N	C	A	M	A
AX-94713668	2A	763832844	G	N	R	A	N	R	A	A	A	N	R	R	N	A	N	R	R	A	N	A	A	A	A	R	A	R	A	A	A	A	A	A	N	R	R	N	A	A	A	N	N	N	R	N	N	R	A
AX-94657523	2A	764089922	W	T	T	T	T	N	T	T	N	T	T	T	N	T	T	T	T	T	T	T	T	T	T	W	T	N	T	T	W	T	T	T	T	T	T	T	T	T	T	T	T	W	T	W	T	W	T
AX-95233909	2A	764494299	C	C	Y	C	Y	C	T	C	C	C	Y	C	C	C	Y	C	C	C	C	C	C	C	C	T	Y	C	T	C	C	T	C	C	C	Y	Y	C	C	Y	C	T	C	T	C	C	C	C	Y
AX-95111070	2A	764668294	C	C	G	C	C	N	G	S	N	C	S	S	C	C	C	S	S	S	C	C	C	C	C	C	S	C	C	N	C	S	C	C	C	C	C	C	C	G	C	S	C	C	C	C	C	C	C
AX-94685012	2A	764679180	R	G	G	R	G	N	G	R	N	G	G	G	N	G	G	G	N	G	G	G	G	R	G	R	G	G	R	G	N	N	G	G	R	G	R	G	N	N	G	G	G	A	N	A	G	R	R
AX-95135556	2A	764821201	T	Y	C	C	N	Y	C	C	T	C	C	C	T	C	C	Y	T	C	C	C	C	Y	C	T	Y	N	C	C	Y	C	C	C	N	C	N	C	C	Y	C	C	N	Y	Y	T	C	T	Y
AX-94611723	2A	766464285	C	C	C	C	C	Y	C	C	Y	C	C	C	C	C	C	C	C	C	C	C	C	C	C	Y	Y	C	C	C	Y	C	C	C	C	C	C	C	C	C	C	C	C	C	C	T	C	T	C
AX-94419893	2A	766466251	N	G	A	G	N	A	A	G	N	G	A	G	N	G	A	G	N	G	G	G	G	N	G	A	A	R	A	G	G	A	N	G	G	A	A	G	R	A	R	R	G	A	R	G	G	G	R
AX-95234060	2A	766582673	C	C	C	C	M	A	C	C	A	C	M	C	C	C	C	C	C	C	C	C	C	C	C	A	A	C	C	C	N	C	C	C	N	C	C	C	C	M	C	C	C	C	C	A	C	A	A
AX-95079165	2A	768676744	T	C	T	N	T	Y	Y	T	T	Y	T	T	T	C	Y	T	T	T	C	C	C	T	C	T	T	C	Y	T	T	T	Y	T	T	Y	T	C	C	T	C	T	C	Y	T	T	C	C	T
AX-94575146	2A	768930645	C	Y	C	N	T	Y	N	C	C	Y	C	C	C	N	T	C	C	C	Y	Y	T	C	T	C	C	N	T	C	C	N	Y	C	C	T	N	T	N	N	N	N	T	N	C	C	Y	Y	Y
AX-94485190	2A	769222896	T	K	K	T	G	N	G	T	T	T	K	T	T	N	K	T	T	T	K	K	N	T	K	N	T	T	G	T	T	G	T	T	K	G	K	K	N	N	K	N	K	G	T	T	K	N	N
AX-95187541	2A	769223603	Y	T	Y	T	C	Y	C	Y	N	T	N	T	T	T	N	Y	T	T	N	T	Y	T	Y	C	T	T	T	T	C	C	T	T	Y	T	N	N	T	N	T	C	Y	T	Y	C	T	T	T
AX-95182913	2A	770012827	G	G	A	G	G	G	G	G	G	R	G	R	G	R	A	G	R	N	R	A	G	G	G	G	G	N	A	R	G	G	N	R	G	A	A	G	G	G	N	N	G	G	G	G	G	G	G
AX-95094059	2A	771340693	A	A	W	A	W	N	W	A	A	A	W	A	A	A	W	A	A	A	A	A	A	A	A	T	N	A	N	A	A	T	A	A	A	W	N	A	A	N	N	T	A	T	A	A	A	A	W
AX-95173582	2A	771512286	C	C	G	C	C	S	S	S	C	C	N	C	C	C	C	C	C	C	C	C	C	C	C	C	C	C	C	C	C	G	C	C	C	N	C	C	C	S	C	G	C	C	C	C	C	C	C
AX-95096173	2A	772373283	T	T	T	T	T	T	T	T	T	T	T	T	T	T	C	T	T	N	T	T	T	T	T	T	Y	T	C	T	T	C	T	T	T	C	C	T	T	N	T	C	T	T	T	T	T	T	T
AX-94627731	2A	772373357	G	G	G	C	G	G	C	C	C	G	G	C	C	C	C	G	C	C	G	G	C	N	C	G	G	N	C	C	C	C	G	C	G	C	C	C	C	N	S	C	C	C	G	C	G	G	C
AX-94861179	2A	773562892	T	T	Y	T	N	Y	Y	T	T	T	Y	T	Y	N	Y	T	T	T	T	T	T	T	T	Y	N	T	N	T	T	N	N	T	T	Y	N	T	T	C	N	C	T	N	T	T	T	T	T
AX-94654446	2A	774370110	N	N	T	K	T	G	K	G	N	G	N	K	K	K	K	K	K	K	G	N	K	K	G	T	K	N	K	G	K	K	K	G	K	K	T	K	K	T	N	N	K	K	K	G	K	N	K
AX-94636101	2A	776022053	R	R	R	G	R	G	G	A	G	R	N	A	N	G	R	R	G	A	N	R	R	N	R	G	A	G	G	A	R	G	G	R	A	R	N	R	G	G	G	G	R	G	A	G	N	R	G
AX-94602991	2A	776022491	G	S	N	S	G	S	C	C	C	S	G	S	N	C	S	G	C	C	S	G	S	C	S	G	C	N	C	S	S	C	C	C	G	S	C	S	G	C	N	N	S	C	N	C	G	S	S
AX-95018649	2A	776497482	G	G	R	G	G	R	R	A	G	G	G	G	G	G	G	G	G	G	G	G	G	G	G	G	G	G	A	R	G	G	G	G	G	R	G	G	G	G	G	G	G	G	G	A	G	G	G
AX-94933666	2A	777070780	C	C	C	C	C	C	C	S	C	C	C	C	S	C	C	C	S	S	C	C	C	C	C	C	C	C	C	C	C	C	C	C	C	C	S	C	C	C	C	C	C	C	S	C	C	C	C
AX-94388936	2A	777518471	G	G	R	A	G	A	A	A	A	G	G	G	A	A	G	G	A	A	G	G	N	A	G	A	A	A	A	R	A	A	A	A	G	G	A	G	A	A	A	A	G	A	A	A	G	G	R
AX-94995671	2A	779645168	N	T	T	Y	T	T	N	C	N	T	T	Y	N	C	Y	T	C	Y	T	T	C	T	Y	T	T	N	C	C	N	N	N	N	Y	C	N	Y	C	N	Y	C	C	C	N	N	T	T	Y
AX-95019058	2A	779820502	A	A	A	G	A	A	N	G	G	A	A	N	R	R	R	A	G	G	A	A	R	A	R	N	A	A	N	R	R	R	N	G	A	R	N	R	G	R	N	R	R	N	A	G	A	A	R
AX-95125752	2A	779846768	Y	Y	Y	T	Y	C	T	T	T	Y	Y	T	N	Y	T	Y	Y	N	Y	Y	T	N	T	C	C	Y	T	T	T	T	Y	T	Y	T	Y	T	Y	N	Y	Y	T	T	C	T	Y	Y	T
AX-94560128	2A	780714708	G	G	N	C	G	G	C	C	C	G	G	C	C	C	C	G	C	C	G	G	C	G	C	G	G	G	C	C	C	C	N	C	N	C	N	C	C	C	S	C	C	C	G	C	G	G	C
AX-95193648	3A	563023	R	R	N	A	R	A	A	A	A	R	R	G	A	A	G	R	A	R	R	R	G	R	G	A	A	R	R	G	A	N	A	R	R	G	R	G	A	A	A	N	G	A	N	A	R	R	R
AX-95016889	3A	1031348	R	A	A	A	A	A	R	A	A	A	A	A	R	A	R	A	A	R	A	A	A	A	A	A	A	R	R	R	A	R	R	A	A	R	N	A	A	N	R	R	A	A	A	A	A	A	A
AX-94925882	3A	1308952	C	C	C	N	C	Y	Y	Y	Y	C	C	C	T	T	C	C	T	T	C	C	C	T	C	T	Y	T	T	C	Y	T	T	Y	C	C	T	C	N	N	T	Y	C	N	N	T	C	C	T
AX-94721775	3A	1313286	S	G	G	G	S	G	S	N	S	G	G	S	C	G	G	G	G	C	G	G	G	G	G	G	G	G	S	S	G	C	G	G	S	G	S	G	G	N	G	C	G	G	G	G	G	G	N
AX-94619024	3A	1720575	A	A	A	C	A	A	C	C	A	M	A	A	A	A	A	A	A	A	A	A	A	A	A	A	A	A	A	A	A	A	A	M	A	A	A	A	A	A	A	A	A	A	A	A	A	A	N
AX-95183147	3A	1774603	G	G	N	R	G	G	R	N	G	N	G	G	G	G	G	G	G	G	G	G	G	G	G	G	G	G	G	G	G	G	G	N	G	G	G	G	G	G	G	G	G	G	G	G	G	G	N
AX-94833439	3A	1927279	N	G	G	N	G	G	C	N	N	G	G	N	C	S	N	G	G	S	G	G	G	N	G	S	S	S	C	C	S	C	S	N	G	C	C	N	S	C	S	C	S	N	S	N	G	G	C
AX-94489717	3A	6892255	A	G	R	A	R	A	A	A	G	R	G	R	G	N	A	N	N	N	G	A	N	A	G	G	G	N	A	R	A	A	A	A	G	A	N	G	N	A	R	G	G	G	A	G	G	A	R
AX-94853669	3A	7279260	G	G	A	G	A	G	R	R	G	G	G	G	G	G	A	G	G	G	G	G	G	G	G	G	G	G	R	G	G	G	G	G	G	A	R	G	G	R	G	R	G	G	R	N	G	G	R
AX-94725404	3A	7782432	T	Y	Y	C	Y	Y	T	T	C	Y	Y	T	N	N	T	Y	C	T	Y	Y	Y	C	Y	C	Y	Y	T	T	Y	T	Y	C	Y	T	T	T	C	T	N	T	T	C	C	C	Y	Y	Y
AX-95236410	3A	7782448	A	A	A	C	A	A	C	C	A	A	A	M	N	N	A	A	N	A	A	A	A	A	A	A	M	M	A	A	M	N	N	M	A	A	N	A	M	A	A	M	A	A	C	A	A	A	N
AX-95240191	3A	7920891	S	C	N	S	S	G	G	G	G	S	G	G	G	S	G	G	G	G	N	G	N	G	G	G	S	G	G	G	N	G	G	G	G	G	G	G	G	G	G	G	G	G	G	N	G	G	G
AX-94726896	3A	7926558	Y	C	N	T	C	T	T	T	T	N	C	C	C	Y	Y	C	C	Y	C	Y	C	T	C	C	Y	N	T	T	T	T	N	T	Y	Y	T	C	C	T	Y	T	C	C	T	T	C	Y	T
AX-95144677	3A	7928624	T	C	T	N	Y	T	C	Y	T	Y	Y	C	N	N	N	C	Y	N	C	Y	C	T	C	Y	Y	C	T	T	T	T	T	Y	Y	T	T	C	C	T	T	T	C	Y	C	T	C	T	C
AX-94443616	3A	7951030	N	T	T	N	Y	T	Y	N	T	T	T	T	T	T	Y	T	T	T	T	T	T	T	T	T	Y	T	C	T	T	N	T	T	T	Y	C	T	T	Y	T	C	T	T	Y	T	T	T	T
AX-95134755	3A	8862939	R	A	R	G	A	G	G	G	G	R	A	A	A	R	R	A	A	A	A	R	A	G	A	A	A	A	G	R	R	G	R	G	R	R	R	A	A	G	N	G	A	A	G	G	A	R	A
AX-94804302	3A	9855019	G	T	T	T	K	T	G	G	T	T	T	G	T	T	G	T	T	N	T	T	T	T	T	T	T	T	N	G	T	N	K	T	T	G	K	K	T	K	K	N	K	T	T	T	T	T	N
AX-94593591	3A	10300648	C	Y	C	C	C	N	C	N	C	C	Y	C	C	N	C	C	C	C	Y	C	C	C	C	Y	Y	T	N	C	C	C	C	C	C	C	T	C	T	N	Y	C	C	T	Y	Y	C	C	Y
AX-95084299	3A	10302889	C	T	N	Y	T	N	N	C	Y	N	T	Y	N	C	C	T	N	C	T	T	T	Y	T	Y	N	Y	C	C	C	C	Y	T	T	C	C	Y	N	Y	Y	C	Y	Y	Y	Y	T	T	Y
AX-94820825	3A	10303274	A	G	G	G	N	N	R	N	G	R	G	A	G	G	A	R	G	A	G	G	G	G	N	G	N	G	N	A	G	N	G	G	R	A	N	R	G	R	N	N	R	G	G	N	G	G	R
AX-94630437	3A	10305467	T	C	T	C	T	C	T	N	C	T	C	C	C	C	T	C	C	C	T	C	T	T	N	C	T	C	T	C	C	T	C	Y	C	T	T	T	C	Y	C	T	T	T	N	T	C	C	Y
AX-94866427	3A	10592741	G	G	G	T	N	T	T	T	N	G	G	K	T	T	G	G	T	T	G	G	K	T	K	K	T	T	T	G	T	N	T	T	G	G	T	N	T	T	T	T	K	T	T	T	K	G	K
AX-94593548	3A	10827267	A	A	A	A	A	A	N	R	A	A	A	R	A	A	R	A	A	G	A	A	A	A	A	A	A	N	G	R	A	N	A	A	A	R	R	A	A	A	R	A	A	A	A	A	A	A	A
AX-95221414	3A	11412632	A	G	A	G	A	G	R	N	G	G	N	G	G	N	G	G	R	G	N	G	A	R	A	G	A	G	G	G	N	N	R	R	G	G	A	A	G	N	R	G	A	N	R	G	G	G	R
AX-94561554	3A	11941984	C	G	S	G	C	N	G	G	G	C	N	C	C	G	C	G	C	C	G	C	C	S	C	G	G	S	C	C	C	G	N	S	S	C	G	C	G	C	S	G	C	G	S	C	C	C	G
AX-94703552	3A	12253827	A	N	W	T	A	A	T	T	T	A	N	N	A	T	A	W	A	A	T	A	N	W	N	T	N	T	A	A	A	T	W	W	T	A	T	A	T	A	W	T	A	T	T	A	A	A	T
AX-94461092	3A	12494317	G	G	N	R	G	G	R	G	G	G	G	R	R	G	G	G	R	R	G	G	G	G	G	G	G	G	G	G	G	G	G	G	G	G	G	G	G	G	G	G	G	G	G	R	R	G	G
AX-94421072	3A	12814142	C	C	C	C	C	C	N	M	C	C	C	M	A	M	C	C	M	A	C	C	C	C	C	C	M	M	C	C	M	C	C	M	C	C	N	C	N	C	C	C	C	N	N	M	A	C	C
AX-94502168	3A	12996858	A	A	A	N	M	A	M	A	A	M	A	M	C	A	M	A	C	C	A	A	A	A	A	N	A	A	C	N	M	C	A	C	A	C	C	A	A	N	A	A	A	A	A	C	M	A	M
AX-94498487	3A	13090428	T	T	W	A	W	T	A	T	T	N	T	T	T	T	W	W	T	T	T	T	T	T	T	T	W	T	A	W	T	A	T	A	T	N	N	T	T	A	T	A	T	T	A	T	T	T	T
AX-94413689	3A	13151068	A	A	A	A	A	A	A	A	A	A	A	R	N	A	A	A	G	G	A	A	N	A	A	A	A	A	A	A	N	A	A	N	A	A	A	A	A	A	A	A	A	A	A	N	R	A	A
AX-94416693	3A	13496705	G	G	G	G	G	G	G	G	G	G	G	C	C	G	G	G	C	N	G	G	G	G	G	G	G	G	G	G	G	G	G	G	S	G	G	G	G	G	G	G	G	G	G	C	C	G	G
AX-94530229	3A	13739982	G	G	G	G	N	R	G	G	G	N	G	A	A	G	N	N	A	A	N	R	G	N	G	G	G	G	G	R	G	G	G	R	R	N	G	R	G	N	G	G	N	G	G	A	A	G	G
AX-94582851	3A	13902866	A	A	A	A	A	A	A	A	A	A	A	M	M	A	A	A	M	M	A	A	A	A	A	A	A	A	A	A	A	A	A	A	A	A	A	A	A	A	A	A	A	A	A	C	M	A	A
AX-95012846	3A	14039975	C	C	C	C	C	C	C	C	C	C	C	Y	T	C	C	C	T	T	C	C	C	C	C	C	C	C	C	C	C	C	C	Y	C	C	C	C	C	C	C	C	C	C	C	T	Y	C	C
AX-94451685	3A	14045695	C	C	C	S	C	S	C	C	C	C	C	S	G	C	C	C	G	G	C	C	C	S	C	C	C	S	C	C	S	C	C	S	C	C	C	C	C	C	C	C	C	S	S	G	S	C	C
AX-94486651	3A	14045732	R	R	R	A	R	A	A	R	A	R	R	G	G	A	R	R	G	G	R	R	R	N	R	A	A	A	A	R	A	A	A	R	R	R	R	R	A	A	A	A	R	A	A	G	G	R	N
AX-95223077	3A	14850342	C	T	N	T	T	C	C	Y	C	Y	N	C	Y	N	T	C	C	C	T	C	T	T	T	T	N	N	N	C	C	T	C	Y	C	T	Y	T	C	N	C	T	T	T	N	T	T	C	Y
AX-95116867	3A	19608686	G	G	C	N	S	G	C	G	G	G	G	G	G	G	G	G	G	G	G	G	G	G	G	N	G	G	G	G	G	G	S	S	G	G	G	G	S	G	G	G	G	G	G	G	G	G	S
AX-94873710	3A	20004183	C	C	C	C	C	C	C	C	C	C	C	C	C	C	C	C	C	C	C	C	Y	C	Y	C	C	C	C	C	C	C	C	C	C	C	C	N	C	C	C	C	Y	C	C	C	C	C	C
AX-95131665	3A	20557802	R	A	A	A	R	A	G	A	A	R	A	R	N	A	R	R	A	R	A	A	A	A	R	A	A	A	N	G	A	A	R	N	R	N	A	A	N	R	A	N	A	A	A	A	A	R	N
AX-94406738	3A	21223605	Y	T	T	T	T	C	T	C	C	Y	T	N	C	Y	Y	Y	N	C	T	Y	Y	C	Y	C	T	N	C	Y	C	T	C	Y	Y	Y	Y	Y	N	C	N	Y	Y	C	Y	Y	N	N	N
AX-94490447	3A	22529186	C	T	C	C	C	T	C	T	C	C	T	T	C	N	C	N	C	T	T	T	T	N	T	T	N	T	C	C	Y	C	T	T	C	C	Y	T	T	Y	N	C	T	T	C	T	T	C	Y
AX-94565081	3A	25358083	T	N	W	T	T	T	T	T	T	T	T	T	T	W	W	T	T	T	T	T	T	T	T	W	W	T	A	T	T	W	T	N	T	W	N	T	T	N	W	N	T	T	T	T	T	T	T
AX-95109402	3A	25939226	C	C	C	C	C	S	C	S	C	C	G	G	C	C	G	G	C	G	C	C	C	S	C	C	S	C	G	G	C	G	S	C	C	G	S	C	C	S	C	C	C	C	C	C	G	C	C
AX-94421535	3A	25939263	C	T	N	C	C	T	N	T	T	T	T	N	C	T	T	N	Y	T	T	C	Y	T	C	C	T	Y	T	T	T	T	T	C	N	T	T	C	T	T	Y	T	C	T	T	T	T	C	N
AX-94410753	3A	25946939	T	C	T	T	T	C	T	C	C	C	C	C	T	C	C	C	T	C	C	T	T	C	T	T	C	T	C	C	C	C	C	T	Y	C	C	T	C	C	Y	C	T	C	C	C	C	T	Y
AX-94814435	3A	26009461	G	G	N	A	R	R	A	A	A	R	G	R	A	G	N	G	R	A	G	A	A	N	A	A	G	A	A	G	G	A	R	A	R	A	R	R	G	N	A	G	A	N	A	A	R	A	A
AX-94631711	3A	26469875	N	T	T	T	T	Y	T	T	T	N	N	C	T	T	Y	C	T	Y	T	Y	N	T	T	T	T	T	T	C	N	T	T	T	N	Y	T	N	T	T	T	T	T	T	T	T	N	T	T
AX-94752492	3A	28476750	T	Y	N	Y	T	T	T	N	T	T	Y	T	T	C	Y	T	Y	T	Y	T	T	N	T	T	T	N	C	T	C	Y	T	T	T	Y	T	T	T	Y	N	N	T	T	T	N	T	T	T
AX-94519760	3A	30345562	N	A	A	A	A	A	A	A	A	M	A	N	A	A	C	N	A	M	A	C	C	A	C	A	A	A	M	C	M	A	A	N	A	C	M	C	A	M	A	A	C	A	A	M	A	A	M
AX-95109937	3A	30545448	G	G	G	A	G	A	A	A	A	G	G	G	A	A	G	G	A	A	G	G	G	A	G	A	A	A	A	G	A	A	A	A	G	G	A	G	A	R	A	A	G	A	A	A	G	G	N
AX-95241551	3A	31951696	C	C	C	N	C	T	T	T	C	C	C	C	C	C	Y	C	C	N	C	Y	C	N	C	T	C	T	T	C	C	T	C	N	Y	Y	C	C	C	T	C	T	C	T	T	T	C	C	T
AX-95179399	3A	32118994	C	C	N	C	C	Y	Y	N	C	C	C	C	C	C	T	N	C	C	C	T	Y	Y	N	N	C	N	N	C	C	Y	C	C	T	T	C	C	C	N	C	Y	C	N	Y	Y	C	Y	N
AX-94826520	3A	32252119	N	N	R	R	R	R	G	R	N	A	R	R	R	R	N	R	R	R	R	A	A	R	A	N	R	N	R	N	G	G	R	R	N	N	N	A	G	R	R	G	A	R	G	R	N	A	R
AX-94575997	3A	36492079	C	Y	C	Y	Y	T	N	N	T	C	C	C	C	N	Y	C	T	C	Y	C	C	Y	C	C	Y	T	T	C	T	T	T	C	Y	Y	T	C	N	T	T	N	C	C	T	C	C	Y	Y
AX-94484256	3A	38372922	A	A	A	A	A	M	A	N	A	A	M	M	A	A	A	M	A	C	A	A	A	A	N	A	A	A	A	M	A	A	A	N	M	A	A	A	A	A	A	A	A	C	A	C	M	A	N
AX-94574533	3A	39307728	T	T	T	T	T	T	T	T	T	T	Y	Y	T	T	T	Y	T	Y	T	T	T	T	T	T	T	T	T	Y	T	T	T	T	Y	T	T	T	T	T	T	T	T	Y	T	Y	Y	T	T
AX-94834403	3A	39308112	C	C	C	C	C	C	C	C	C	C	Y	Y	C	C	C	Y	C	Y	C	C	C	C	C	C	C	C	C	Y	C	C	C	C	Y	C	C	C	C	C	C	C	C	Y	C	Y	Y	C	C
AX-94914196	3A	40284862	T	T	A	T	T	T	T	T	T	T	T	T	N	N	T	T	T	T	T	T	T	T	T	T	T	T	T	T	T	T	T	T	T	T	W	T	T	T	T	T	T	T	T	T	T	T	T
AX-95163658	3A	42031703	C	C	C	T	C	C	C	C	T	C	Y	Y	C	C	Y	Y	C	T	C	C	Y	N	N	C	C	C	T	Y	T	T	C	C	N	Y	T	Y	T	T	C	T	Y	T	C	T	Y	C	C
AX-94662400	3A	42382435	R	A	R	A	R	N	N	G	N	A	A	A	N	A	R	A	R	N	A	N	A	R	A	A	R	A	G	A	A	A	A	G	R	R	A	A	A	A	R	A	A	A	A	A	A	A	R
AX-94381520	3A	44628840	T	T	T	T	T	T	N	T	Y	T	T	T	T	T	T	T	T	T	T	Y	T	T	T	T	T	Y	T	T	T	C	T	Y	T	T	T	T	T	T	N	T	T	T	T	Y	T	T	T
AX-94494425	3A	46717056	C	Y	Y	C	C	Y	C	C	N	Y	Y	N	Y	N	Y	C	N	Y	Y	Y	Y	Y	Y	Y	Y	N	N	C	C	N	N	N	Y	Y	T	Y	Y	T	N	N	Y	C	T	C	C	Y	Y
AX-94899582	3A	46837284	G	G	G	A	G	A	A	A	A	G	G	G	A	A	G	G	A	A	G	G	G	A	G	A	A	A	A	G	A	A	A	A	G	G	A	G	A	A	A	A	G	A	A	A	G	G	R
AX-94660985	3A	47272178	G	G	G	A	A	G	N	A	N	G	G	G	G	G	G	A	G	G	G	G	G	G	N	G	G	R	G	A	A	G	G	G	G	G	G	G	G	G	G	N	G	A	G	A	A	G	G
AX-95252995	3A	47496444	G	G	G	S	C	N	G	S	N	G	G	G	N	G	G	C	S	N	G	G	G	N	G	G	G	N	N	C	S	N	N	G	G	G	G	G	G	N	G	G	G	N	S	C	C	G	G
AX-94429024	3A	47824725	A	A	A	N	W	A	A	W	A	A	A	A	A	A	A	W	A	A	A	A	A	A	A	A	A	N	A	W	N	A	A	A	A	A	A	A	A	A	A	A	A	T	A	W	W	A	A
AX-94567917	3A	47825418	G	G	G	C	C	G	G	C	G	G	G	G	G	G	G	C	G	G	G	G	G	G	G	G	G	G	G	C	C	G	G	G	G	G	G	G	G	G	G	G	G	C	G	C	C	G	G
AX-94954991	3A	47850471	C	C	C	N	Y	C	C	Y	C	C	C	C	C	C	C	Y	C	C	C	C	C	C	C	C	C	C	C	Y	Y	C	C	C	C	C	C	C	C	C	C	C	C	Y	C	Y	Y	C	C
AX-94994948	3A	50382770	T	T	N	C	Y	T	N	C	T	T	T	T	T	T	T	Y	T	Y	T	T	T	T	T	T	T	T	T	Y	C	T	T	T	T	T	T	T	T	T	T	T	T	C	T	C	Y	T	T
AX-94671910	3A	51469455	T	T	T	C	T	T	C	C	T	N	T	C	T	T	T	T	T	C	T	T	N	T	C	T	T	T	T	Y	T	C	Y	T	Y	T	T	C	T	T	C	T	C	T	C	T	T	T	T
AX-94821666	3A	51475258	T	T	T	G	G	T	T	G	T	T	T	T	T	T	T	G	T	T	T	T	T	T	T	T	T	T	T	N	G	T	T	T	T	T	T	T	T	T	T	T	T	G	T	G	G	T	T
AX-94641445	3A	52462829	T	T	T	K	K	T	T	T	T	T	T	T	T	T	T	K	T	T	T	T	T	T	T	T	T	T	T	K	K	T	T	T	T	T	T	T	T	T	T	T	T	K	T	K	K	T	T
AX-95187005	3A	52556363	A	A	A	N	R	A	A	G	A	A	A	A	A	A	A	R	A	A	A	A	A	A	A	A	A	A	A	R	A	A	A	A	A	A	A	A	A	A	A	A	A	R	A	G	R	A	A
AX-94470714	3A	53204808	T	T	T	C	C	T	T	C	T	T	T	T	T	T	T	C	T	T	T	T	T	T	Y	T	T	T	T	C	C	T	T	T	T	T	T	T	T	T	T	T	T	C	T	C	C	T	T
AX-94462045	3A	53222107	A	A	A	T	T	A	A	A	A	A	A	A	A	A	A	N	A	A	A	A	A	A	A	A	A	A	A	T	W	A	A	A	A	A	A	A	A	A	A	A	A	T	A	N	T	A	A
AX-94449760	3A	53832154	T	T	N	K	N	T	T	K	T	T	T	T	K	T	T	G	T	T	T	T	T	T	T	T	T	T	T	N	K	T	T	T	T	T	T	T	T	T	T	T	T	K	T	K	N	T	T
AX-94488915	3A	55738291	A	A	A	N	R	A	A	N	A	A	A	A	A	A	A	R	A	A	A	A	A	A	A	A	A	A	A	R	A	A	A	A	A	A	A	A	A	A	A	A	A	G	A	G	R	A	A
AX-94499047	3A	55740184	G	G	G	C	N	G	G	C	G	G	G	G	G	G	G	C	G	G	G	G	G	G	G	G	G	G	G	C	G	G	G	G	G	G	G	G	G	G	G	G	G	C	G	C	C	G	G
AX-94578563	3A	55743418	G	G	G	T	K	K	K	T	K	G	N	T	N	T	G	N	T	T	G	G	T	T	N	K	T	N	N	T	T	N	T	K	G	G	T	K	T	N	N	N	T	T	T	T	K	G	N
AX-94621725	3A	56143543	G	G	G	G	G	A	G	A	G	R	A	A	A	A	G	G	A	N	G	G	A	G	A	G	G	G	G	G	N	G	A	G	G	G	R	R	G	A	A	A	A	A	A	A	G	G	R
AX-95234949	3A	56390763	G	G	C	G	C	G	G	G	G	C	C	C	G	G	C	C	G	G	C	C	C	G	C	G	G	G	G	C	G	G	G	G	C	N	G	C	G	G	G	G	C	G	G	G	C	C	G
AX-94634010	3A	56394564	C	C	C	G	S	C	S	G	C	C	N	S	S	C	C	S	G	S	C	C	S	C	S	C	N	C	N	G	G	C	C	C	C	C	S	S	C	C	C	C	N	G	N	G	N	C	S
AX-95117606	3A	56394640	G	G	G	G	G	G	G	G	G	G	R	R	G	G	G	G	R	A	G	G	R	G	R	G	R	G	G	G	A	G	G	G	G	G	R	N	G	G	G	G	R	G	G	G	G	G	R
AX-94476859	3A	57568625	G	G	A	A	A	G	A	N	A	N	R	A	A	G	G	A	A	A	G	G	A	A	A	G	G	G	A	A	A	A	N	N	A	G	N	A	G	A	G	A	A	A	G	A	R	G	N
AX-94472664	3A	58045470	A	R	A	A	A	A	A	A	A	A	A	A	A	R	A	A	A	A	R	A	A	A	A	N	R	N	A	A	A	A	N	A	A	A	A	A	R	R	R	A	A	A	A	A	A	R	R
AX-94388332	3A	58633822	T	T	T	T	Y	T	T	T	T	N	T	T	T	T	Y	Y	T	T	Y	N	Y	T	Y	T	T	T	T	Y	T	N	T	T	Y	Y	T	Y	T	T	T	T	Y	T	T	T	Y	T	N
AX-94701497	3A	61219665	C	C	M	C	C	M	C	C	C	M	N	M	C	C	C	C	M	A	C	M	M	C	M	C	M	C	C	M	C	C	N	N	M	C	C	M	C	C	C	C	M	C	M	C	C	C	M
AX-94679462	3A	61219767	A	A	G	A	A	G	A	A	A	G	G	G	A	A	A	A	G	G	A	G	G	A	G	A	G	A	A	G	A	A	R	G	G	A	A	G	A	A	N	A	G	A	G	A	A	A	R
AX-94799208	3A	61308293	G	G	A	G	G	A	G	G	G	R	R	A	G	G	G	G	A	A	G	A	A	G	N	G	A	G	G	A	G	G	N	A	A	G	N	A	G	G	G	G	A	G	A	G	G	G	R
AX-94384118	3A	61348643	G	G	G	G	G	N	G	G	G	A	A	A	G	G	G	G	A	A	G	A	A	G	A	G	R	G	G	A	G	G	A	N	A	G	R	A	G	G	R	G	A	G	N	G	G	G	N
AX-94703791	3A	61349059	K	K	K	T	K	K	T	T	T	G	G	G	T	T	K	K	K	K	N	G	G	T	G	T	K	T	T	G	T	T	T	K	G	K	K	G	T	T	K	T	G	T	K	T	K	K	K
AX-94578679	3A	61446196	G	G	G	G	G	K	G	G	G	K	K	K	G	G	G	G	K	K	G	K	K	G	K	G	N	G	G	K	G	G	G	K	K	G	G	K	G	G	K	G	K	G	K	G	G	G	K
AX-94775041	3A	63475010	T	T	T	T	T	N	T	T	T	T	T	T	T	T	T	T	T	T	T	T	T	T	T	T	T	T	T	T	T	T	T	T	T	T	T	T	T	T	T	T	T	T	T	T	T	T	T
AX-94430151	3A	63562334	C	T	Y	C	Y	T	C	C	T	C	Y	N	Y	T	T	T	T	C	N	T	C	T	N	T	T	T	T	C	N	T	Y	T	T	T	Y	C	T	Y	Y	C	C	T	N	T	C	T	T
AX-94864976	3A	66166296	C	C	C	G	C	G	G	G	C	C	C	C	G	G	C	C	N	G	C	C	C	G	C	G	G	C	G	C	G	G	G	G	C	C	G	C	N	G	G	G	C	G	G	G	C	C	G
AX-94443246	3A	66166589	T	T	T	C	C	T	C	C	C	T	T	T	T	T	C	C	T	T	T	T	T	N	T	T	T	T	T	T	C	T	T	T	T	C	T	Y	T	T	T	T	T	C	T	C	C	N	T
AX-94389504	3A	69496121	A	A	A	T	T	A	T	T	N	A	A	A	A	A	A	T	A	A	A	A	N	T	A	A	A	A	A	T	T	A	A	A	A	W	N	A	N	N	A	A	A	T	N	T	N	A	A
AX-94523251	3A	72672739	G	G	G	S	C	N	C	S	S	G	G	C	G	G	S	S	G	C	G	G	G	S	G	G	G	G	C	S	G	S	G	G	G	S	G	G	G	G	G	S	G	S	G	S	S	G	S
AX-94526408	3A	83745813	A	G	G	N	G	R	A	A	A	A	A	A	A	R	G	A	R	A	G	G	A	R	A	A	R	R	R	A	N	N	R	R	A	N	A	A	R	R	A	R	A	R	N	R	A	G	N
AX-95075882	3A	86369509	Y	C	N	T	T	C	T	T	T	C	C	Y	C	C	T	T	C	T	C	C	C	N	C	C	Y	N	T	T	C	T	C	C	C	T	Y	C	C	N	C	T	C	T	C	T	T	C	C
AX-95223925	3A	90862477	A	G	G	G	G	G	N	A	A	A	A	A	A	G	G	A	G	N	G	G	A	G	N	A	R	G	G	A	G	G	G	R	A	G	R	A	G	G	R	G	N	G	G	G	A	G	G
AX-94460182	3A	90866070	T	T	T	T	T	T	T	G	T	T	T	T	G	G	T	T	G	N	T	T	T	G	T	T	G	G	T	T	G	G	G	G	T	T	G	T	T	G	G	G	T	G	T	G	T	T	G
AX-94812864	3A	102879907	G	G	C	C	C	G	C	S	S	N	G	G	G	G	G	G	G	G	G	G	G	G	G	G	G	G	S	G	S	G	C	G	G	G	C	G	G	C	G	S	G	G	N	N	N	G	G
AX-94492134	3A	106435192	T	T	Y	N	T	C	T	T	T	C	C	T	C	T	T	T	C	T	T	C	C	N	C	T	N	T	T	T	C	T	Y	C	C	T	T	C	T	T	Y	N	C	T	C	T	T	T	Y
AX-95093481	3A	107054079	G	G	N	A	R	N	G	R	N	G	G	G	A	N	R	G	N	G	G	G	N	N	G	G	R	N	A	G	R	R	R	G	G	R	R	G	R	R	G	A	G	G	N	R	G	R	R
AX-94454033	3A	107738831	T	T	T	T	T	C	T	T	T	C	C	T	N	T	T	T	C	T	T	C	C	T	C	T	Y	T	T	T	C	T	Y	C	C	T	N	C	T	T	N	T	C	T	Y	T	T	T	T
AX-94559471	3A	130851756	A	A	A	A	A	A	A	A	A	A	A	A	A	A	R	A	A	A	A	A	A	A	A	A	A	A	A	A	A	G	A	A	A	A	A	A	A	R	A	A	A	A	A	A	A	A	A
AX-94858787	3A	131458607	R	A	A	A	A	N	G	A	G	A	A	A	A	A	R	A	A	A	A	A	A	R	A	A	A	R	G	A	A	G	N	A	A	R	N	A	A	A	A	G	A	A	N	A	A	A	A
AX-94972883	3A	132581410	C	C	M	C	C	N	N	N	C	C	C	C	C	C	M	C	C	C	C	C	C	C	C	C	C	C	A	C	C	A	C	C	C	C	N	C	C	C	C	A	C	C	C	C	C	C	C
AX-94582729	3A	134601291	G	G	G	G	G	N	R	R	R	G	G	G	R	N	R	G	G	R	G	G	G	N	G	G	G	R	A	G	N	A	R	N	G	G	R	G	G	R	N	A	G	G	R	G	G	G	R
AX-95080387	3A	137608592	T	T	T	T	T	Y	T	T	T	T	T	T	T	T	C	T	T	T	T	T	T	T	T	T	N	T	C	T	N	C	T	T	T	T	T	T	T	T	Y	C	T	T	Y	N	T	T	T
AX-95012074	3A	142580693	C	C	C	T	C	T	T	N	T	C	C	C	T	T	C	C	T	T	C	C	C	T	C	T	T	T	Y	C	T	Y	T	T	C	C	N	C	T	T	T	Y	C	T	T	T	C	C	T
AX-94795774	3A	147285088	C	C	C	C	C	C	Y	Y	Y	C	C	C	Y	C	C	C	C	Y	Y	C	C	Y	C	C	Y	C	Y	Y	Y	T	Y	C	C	Y	N	C	C	T	Y	Y	C	C	Y	C	C	C	Y
AX-94622399	3A	149570029	T	Y	T	C	Y	C	N	N	N	T	T	N	N	N	Y	N	N	N	Y	Y	T	N	T	C	N	N	C	T	C	N	C	C	Y	Y	Y	T	N	C	Y	C	T	C	N	C	T	Y	C
AX-94914596	3A	156128751	A	A	C	M	A	A	M	N	A	A	A	N	A	A	A	A	A	N	A	A	A	A	A	A	A	A	N	N	A	A	A	N	M	A	A	A	A	M	A	A	A	N	A	A	A	A	M
AX-94813749	3A	168224659	T	N	N	C	T	C	N	C	C	T	T	Y	C	C	T	Y	C	C	T	T	T	N	T	C	C	C	C	T	C	C	C	C	T	T	C	T	C	C	C	C	T	C	C	C	T	T	C
AX-94938615	3A	168837520	G	G	G	T	G	T	T	T	T	G	G	G	T	T	G	G	T	T	G	G	G	T	G	T	T	T	T	G	T	T	T	T	G	G	T	G	T	T	T	T	G	T	T	T	G	G	T
AX-94652576	3A	172049634	A	A	A	G	A	G	N	R	G	A	A	A	N	N	A	A	G	G	A	A	A	G	A	G	G	G	R	A	R	N	G	G	A	A	N	A	G	G	G	G	A	G	R	R	A	A	G
AX-94712805	3A	176558184	G	G	G	N	G	G	S	S	G	N	S	S	G	G	G	G	G	C	G	G	S	G	N	G	G	G	G	S	G	G	G	N	N	G	G	S	G	G	S	G	S	G	G	G	G	G	S
AX-94465230	3A	178125257	C	C	C	C	C	C	C	C	C	C	C	C	C	C	C	C	C	C	C	C	C	C	C	C	C	C	C	C	C	C	C	C	C	C	C	C	C	C	C	C	C	C	C	C	C	C	C
AX-95151152	3A	185177838	Y	Y	Y	C	C	C	C	C	C	Y	Y	C	C	C	Y	Y	C	C	Y	C	C	C	Y	C	C	C	C	Y	C	C	C	C	C	Y	C	C	C	C	C	C	Y	C	C	C	N	C	C
AX-94896212	3A	193875317	N	G	G	G	G	G	A	G	R	G	G	G	G	G	G	N	G	G	G	G	R	N	G	G	G	G	G	G	G	G	G	G	G	A	G	G	G	N	G	G	G	G	G	G	G	G	G
AX-94785714	3A	200810802	T	T	T	T	T	T	T	Y	T	Y	Y	Y	T	T	T	T	T	Y	T	T	Y	T	Y	T	T	T	T	Y	T	T	T	T	T	T	T	N	T	T	T	T	Y	T	Y	T	T	Y	N
AX-94832731	3A	208081247	C	C	C	C	C	C	C	C	C	C	C	C	C	C	C	C	C	C	C	C	C	C	C	C	C	C	C	C	C	C	C	C	C	C	C	C	C	C	C	C	C	C	C	C	C	C	C
AX-94960788	3A	208226333	Y	T	T	Y	T	T	T	T	T	T	T	Y	T	Y	Y	T	C	N	Y	T	Y	T	Y	T	Y	Y	Y	Y	T	N	Y	C	T	Y	Y	C	T	Y	N	Y	Y	T	T	T	T	Y	T
AX-94868543	3A	217981724	T	T	N	Y	T	Y	C	N	C	T	T	T	C	C	T	T	C	C	T	T	T	N	T	C	C	C	C	T	C	C	C	C	T	T	C	T	C	C	C	C	T	C	C	C	T	T	N
AX-94506397	3A	240989654	T	T	W	A	T	A	A	A	A	W	T	W	A	A	T	W	A	A	T	T	N	A	T	A	A	A	A	T	A	A	A	A	T	T	A	T	A	A	A	A	T	A	A	A	T	T	A
AX-94780924	3A	257250129	T	Y	Y	T	T	C	N	C	C	Y	Y	Y	C	C	Y	T	C	C	Y	Y	T	C	T	C	C	N	C	T	C	C	C	Y	Y	Y	C	T	T	N	T	C	T	T	C	C	T	Y	T
AX-95215706	3A	311986520	R	A	R	R	A	A	A	A	G	N	A	A	G	G	A	R	G	A	A	A	N	R	A	R	G	R	G	N	G	G	N	N	N	A	G	A	G	N	G	G	A	G	G	A	A	A	A
AX-94724741	3A	352486417	G	G	G	A	G	A	A	A	A	G	G	G	A	A	G	G	A	A	G	G	G	A	G	A	A	A	A	G	A	A	A	A	G	G	A	G	A	A	A	A	G	A	A	A	G	G	A
AX-94481517	3A	358269244	A	A	A	G	A	A	N	A	A	A	A	A	R	N	A	A	G	A	A	A	N	R	G	A	A	R	A	A	A	A	A	R	A	A	R	G	A	A	A	A	G	N	A	N	R	G	R
AX-94541365	3A	369405010	C	G	N	G	G	G	C	N	C	N	G	G	G	G	C	S	G	G	G	G	G	C	G	G	G	G	C	N	G	C	G	G	G	C	S	G	G	G	G	C	G	G	G	G	G	G	G
AX-95071626	3A	371628644	Y	C	C	C	C	C	T	C	T	C	C	C	C	C	Y	C	C	C	C	C	C	T	C	C	C	C	T	C	C	T	C	C	C	Y	Y	C	C	N	C	T	C	C	C	C	C	C	N
AX-94419836	3A	374731868	G	G	G	K	G	K	T	T	K	G	G	G	T	T	K	G	K	T	G	G	G	T	G	N	K	K	T	G	T	N	T	T	N	G	K	G	K	K	K	T	G	N	K	T	G	G	N
AX-94472776	3A	374878909	G	A	A	A	A	A	G	A	N	A	A	N	A	A	G	A	A	A	A	A	N	R	A	A	A	A	N	N	A	N	A	A	A	G	A	A	A	A	N	G	A	A	A	A	A	A	A
AX-94599630	3A	379825395	G	G	G	G	G	G	G	G	G	G	G	G	G	G	G	G	G	G	G	N	G	G	G	G	G	G	G	G	G	G	G	K	G	G	G	G	N	N	K	G	G	G	K	G	G	N	N
AX-95203734	3A	382119037	T	C	T	C	C	Y	Y	Y	Y	T	T	T	Y	C	T	T	Y	Y	N	C	T	Y	T	C	Y	C	Y	Y	C	N	Y	C	T	T	Y	T	C	Y	C	Y	T	C	C	C	C	C	Y
AX-94705447	3A	384666472	T	T	T	T	T	T	T	T	T	T	T	T	T	T	T	T	T	T	T	T	T	T	T	T	T	T	T	T	T	T	T	T	T	T	T	T	T	T	T	T	T	T	T	T	T	T	T
AX-95187760	3A	384668044	A	R	A	G	A	G	N	G	N	A	R	A	G	G	A	A	G	G	A	A	A	N	A	G	N	G	G	A	G	G	G	G	A	A	G	A	G	G	G	G	A	G	G	G	A	A	G
AX-95160331	3A	395989911	T	C	T	C	Y	T	C	N	N	Y	Y	Y	N	T	C	Y	T	C	C	N	Y	C	C	C	N	Y	N	Y	C	Y	T	C	N	N	C	C	N	C	C	C	C	N	T	C	C	T	T
AX-95168777	3A	401710412	Y	T	T	Y	T	Y	C	Y	N	T	T	T	Y	Y	C	T	T	Y	T	T	T	Y	T	T	Y	N	C	T	T	Y	N	T	T	C	N	T	T	Y	Y	Y	T	T	Y	Y	T	T	N
AX-94438075	3A	414405677	N	C	C	C	A	C	C	N	N	A	C	A	C	C	A	A	M	A	C	C	N	M	C	N	C	M	M	A	A	M	A	N	N	A	M	C	A	A	M	A	C	M	C	C	C	A	N
AX-94403945	3A	418770103	A	A	A	G	A	R	G	G	G	A	A	A	G	G	R	A	G	G	A	A	A	G	A	G	R	G	G	A	G	G	G	G	A	A	G	A	G	G	G	G	A	G	G	G	A	R	G
AX-94457296	3A	431074579	C	T	T	T	T	N	T	C	C	Y	T	T	T	T	T	T	T	T	T	T	T	Y	T	T	T	T	T	T	T	T	Y	T	T	T	T	T	T	T	T	T	T	T	T	T	T	T	T
AX-95105613	3A	431128248	N	C	C	C	C	Y	C	Y	Y	Y	C	C	N	C	C	C	C	C	C	Y	C	Y	C	C	C	C	C	C	Y	C	Y	C	C	C	C	C	C	C	C	C	C	C	C	C	C	C	C
AX-94551566	3A	455786117	C	C	S	C	C	C	C	C	C	N	C	S	S	C	C	S	C	G	C	N	C	C	C	C	C	C	C	S	C	C	C	G	S	C	N	C	C	C	N	S	C	C	C	C	C	C	G
AX-94427929	3A	459045248	C	C	C	C	C	C	C	C	C	C	C	C	C	C	C	C	C	C	C	C	C	C	C	C	C	C	C	C	C	C	C	C	C	C	C	C	C	C	C	C	C	C	C	C	C	C	C
AX-95244045	3A	459052295	A	A	A	A	A	A	A	A	A	A	A	A	A	A	A	A	A	A	A	A	A	A	A	A	A	A	A	A	A	A	A	A	A	A	A	A	A	A	A	A	A	A	G	A	A	G	A
AX-94707079	3A	466775222	A	A	A	A	A	A	A	A	A	A	A	A	A	A	R	A	A	A	A	A	A	A	A	A	A	A	G	A	A	G	A	A	A	R	A	A	A	G	A	G	A	A	R	A	A	A	A
AX-94389645	3A	471823813	C	C	C	C	C	C	C	C	C	C	C	C	C	C	C	C	C	C	C	C	C	C	C	C	C	C	C	C	C	C	C	C	C	C	C	C	C	C	C	C	C	C	C	C	C	C	C
AX-94520713	3A	478256902	A	G	A	G	G	G	G	G	G	R	A	A	A	G	G	N	A	A	G	G	A	G	N	G	R	G	G	G	N	G	G	G	R	G	G	A	G	G	G	G	A	G	G	G	G	G	G
AX-95078629	3A	478912269	G	G	G	G	G	A	A	A	G	R	G	G	R	N	G	N	R	G	G	G	G	R	G	R	R	G	N	N	R	G	A	N	N	G	G	G	N	A	N	G	G	G	N	G	G	G	R
AX-95204178	3A	479782760	N	A	A	A	A	R	N	R	A	R	A	A	A	A	N	R	A	A	A	A	A	A	R	A	R	A	N	A	A	N	A	A	N	A	R	A	A	N	A	N	A	A	A	A	A	A	A
AX-94698348	3A	481514948	Y	C	C	C	C	C	C	C	C	C	C	C	C	C	C	C	C	C	C	C	C	C	C	C	C	C	C	C	C	C	C	C	C	C	C	C	C	C	C	C	C	C	N	C	Y	Y	C
AX-94406609	3A	481879302	Y	Y	Y	C	Y	Y	T	T	N	T	Y	Y	N	N	Y	N	C	C	Y	Y	Y	N	Y	C	C	Y	C	Y	Y	C	T	C	Y	Y	C	Y	N	Y	Y	N	Y	C	C	N	Y	Y	N
AX-94597451	3A	482061850	R	R	R	N	R	N	G	N	N	R	R	R	R	G	R	G	R	R	R	R	R	N	R	R	N	G	G	R	G	R	N	R	R	N	A	R	G	R	G	G	R	R	G	G	N	R	R
AX-94526410	3A	484629039	G	G	G	A	G	A	A	A	A	G	G	G	A	A	G	G	A	A	G	G	G	A	G	A	A	A	A	G	A	A	A	A	G	G	A	G	A	A	A	A	G	A	A	A	G	G	R
AX-94833103	3A	485012025	C	C	C	N	C	N	Y	C	N	C	C	C	N	Y	T	C	N	N	C	C	C	Y	C	N	N	N	T	C	Y	T	Y	C	C	T	T	C	Y	Y	Y	T	C	Y	N	Y	C	C	C
AX-94704134	3A	485525170	Y	Y	Y	Y	Y	T	T	T	N	T	Y	N	T	N	Y	Y	C	C	Y	Y	N	C	Y	C	T	Y	C	Y	T	N	T	C	Y	Y	N	Y	C	T	C	Y	N	N	C	N	Y	Y	Y
AX-94987731	3A	487857875	N	T	N	T	T	N	Y	Y	Y	N	N	Y	Y	T	C	Y	Y	N	T	Y	Y	Y	N	T	Y	T	Y	T	N	Y	N	Y	Y	C	Y	N	T	Y	N	Y	C	T	T	T	T	T	T
AX-95069676	3A	490165003	T	Y	T	T	T	T	Y	Y	T	Y	Y	Y	N	C	T	T	Y	Y	Y	T	Y	C	Y	C	N	C	T	Y	Y	T	T	Y	N	T	C	Y	C	N	Y	T	Y	N	T	N	Y	T	T
AX-94742692	3A	497655032	T	C	T	C	C	T	T	T	T	T	T	T	T	N	T	T	T	T	C	C	T	T	T	C	Y	C	T	C	C	T	T	C	T	T	T	T	C	T	N	T	T	C	Y	C	C	C	Y
AX-94737990	3A	500977584	C	A	C	A	A	M	M	M	M	C	C	C	M	A	C	C	M	M	A	A	C	M	C	A	A	A	M	A	A	M	M	A	M	C	N	C	A	M	A	M	C	A	A	A	A	A	N
AX-95196391	3A	501225011	N	A	T	A	A	N	T	W	T	W	T	N	T	A	T	T	T	T	A	A	T	T	N	A	W	N	T	A	N	T	W	A	W	T	T	T	A	T	N	T	T	N	N	N	A	A	W
AX-95166499	3A	502510992	M	C	M	C	C	N	N	M	N	M	M	M	M	N	M	M	N	N	C	C	M	M	M	C	N	C	A	C	M	A	M	C	M	M	N	M	N	M	N	M	N	C	M	M	C	C	M
AX-94764371	3A	503819821	C	C	N	N	C	Y	C	Y	C	Y	C	C	Y	Y	T	C	C	C	C	C	C	N	C	C	C	C	T	C	C	T	Y	C	C	T	N	C	C	C	C	T	C	C	C	C	C	C	Y
AX-94991469	3A	506422151	Y	C	Y	T	Y	C	T	T	Y	Y	Y	N	N	N	C	C	T	N	C	N	C	N	C	T	Y	T	Y	C	Y	T	T	T	Y	C	N	C	N	Y	Y	T	C	T	T	T	C	C	Y
AX-94535949	3A	506434091	Y	Y	Y	T	Y	N	N	N	T	Y	Y	Y	T	T	C	Y	T	T	Y	Y	Y	T	Y	T	T	T	C	Y	T	C	T	T	Y	C	C	Y	T	T	T	C	Y	T	Y	N	Y	Y	T
AX-94989495	3A	507458237	G	A	G	A	A	G	G	G	G	G	G	G	A	A	A	G	G	G	A	A	G	G	G	A	G	A	A	A	A	A	G	A	G	A	A	G	G	G	R	A	G	A	A	A	A	A	G
AX-94664169	3A	507466434	G	A	G	A	A	G	G	G	N	G	G	G	A	A	A	G	G	G	A	A	G	G	G	A	N	N	A	A	N	A	R	N	G	A	A	G	R	G	A	A	G	A	N	A	A	A	N
AX-94535276	3A	509377431	C	Y	C	T	Y	C	C	C	C	C	C	C	C	T	C	C	C	N	Y	C	C	C	C	T	C	T	C	Y	C	C	C	C	C	C	N	C	C	C	C	N	C	N	T	T	Y	Y	N
AX-94468289	3A	509422235	G	G	G	G	G	G	G	N	G	G	G	G	G	G	C	G	G	G	G	G	N	G	G	G	S	G	C	G	G	N	G	G	G	C	G	G	G	N	G	C	G	G	G	G	G	G	G
AX-94498888	3A	510007503	G	G	G	A	G	A	A	A	N	G	G	G	R	R	G	G	N	A	G	G	G	N	G	N	R	R	A	G	A	A	A	N	G	G	R	G	A	A	N	A	G	A	A	A	G	N	A
AX-94973177	3A	510300484	G	G	G	R	G	A	R	A	G	N	G	G	G	R	G	G	R	G	G	G	G	R	G	A	N	R	N	G	R	R	A	R	G	G	R	G	N	R	R	R	G	N	R	R	G	G	N
AX-94879786	3A	510828852	T	Y	T	Y	Y	C	T	C	T	Y	N	T	T	C	Y	T	T	T	C	T	T	T	T	C	T	Y	Y	Y	T	Y	Y	T	T	Y	C	T	Y	T	T	Y	T	Y	N	C	Y	Y	N
AX-94941755	3A	511750990	G	G	R	A	G	A	A	A	A	G	G	G	A	A	G	G	A	A	G	R	G	A	G	A	A	A	A	G	A	A	A	A	G	G	A	G	A	A	A	A	G	A	A	A	G	G	A
AX-94494353	3A	511754877	T	C	N	C	C	C	T	C	T	Y	T	T	T	C	T	T	T	T	C	T	T	T	T	C	T	C	T	C	T	T	C	T	T	T	T	T	C	T	Y	T	T	C	C	C	C	C	C
AX-95132214	3A	515245417	G	G	G	G	G	G	G	G	G	G	G	G	G	G	G	G	G	G	G	G	G	G	G	G	G	G	G	G	G	G	G	G	G	G	G	G	G	G	G	G	G	G	G	G	G	G	G
AX-94461072	3A	515889969	N	C	T	C	C	T	T	N	T	N	T	Y	T	C	T	Y	T	T	C	C	T	N	N	C	T	Y	N	C	T	T	Y	C	T	T	N	T	N	N	Y	T	T	Y	Y	C	C	C	N
AX-94470854	3A	516633570	C	C	S	C	C	G	C	G	C	S	C	C	N	N	G	C	C	C	C	C	C	C	C	C	C	C	G	C	N	G	S	C	C	G	S	C	C	C	S	G	C	C	N	C	C	C	S
AX-94798864	3A	516790713	N	G	A	G	G	R	A	N	A	R	A	A	A	G	G	A	A	A	G	G	A	A	A	G	A	R	G	G	R	N	N	G	A	G	N	A	R	A	G	G	A	G	R	N	G	G	G
AX-94822381	3A	516803269	T	Y	N	T	T	C	C	C	T	Y	Y	N	C	C	Y	T	C	C	N	T	Y	Y	N	C	T	C	C	Y	N	C	T	Y	T	Y	Y	Y	T	C	C	C	Y	C	T	C	Y	T	N
AX-94713349	3A	517079885	C	G	C	G	G	C	C	C	C	C	C	C	C	G	C	C	C	C	G	G	C	C	C	G	C	G	C	G	G	C	C	G	C	C	C	C	G	C	G	C	C	G	G	G	G	G	S
AX-94787893	3A	517662617	Y	T	Y	T	T	Y	Y	N	C	C	Y	N	Y	T	Y	Y	Y	N	T	T	N	C	Y	T	C	T	C	T	T	C	N	T	N	Y	Y	Y	T	C	T	C	Y	T	T	T	T	T	Y
AX-94452796	3A	520442564	G	G	G	G	G	G	G	G	K	G	G	G	G	G	N	G	G	G	G	G	G	G	G	G	G	N	T	G	G	T	G	G	G	K	K	G	G	K	K	T	G	G	N	G	G	G	N
AX-94593640	3A	521718975	A	A	A	A	A	A	T	A	A	A	A	A	A	A	A	A	A	A	A	T	A	A	A	A	A	A	A	A	N	A	A	T	T	A	A	A	A	W	N	A	A	A	A	W	A	A	A
AX-94565139	3A	522060063	T	G	K	N	G	N	N	N	T	K	N	T	T	G	N	T	T	T	G	G	T	T	T	N	T	G	T	G	K	T	N	K	G	N	T	K	G	N	N	T	N	G	N	N	G	G	N
AX-94957342	3A	522271510	T	C	N	N	C	T	T	N	T	T	N	T	T	N	C	T	T	T	C	Y	T	T	T	N	T	N	Y	C	N	C	T	T	T	C	N	T	C	T	Y	Y	T	Y	C	Y	C	C	Y
AX-94760077	3A	526863955	T	G	T	G	G	G	T	G	T	K	T	T	T	G	G	T	T	T	G	G	T	T	T	G	T	G	G	G	T	G	K	G	T	G	G	T	G	T	G	G	T	G	G	G	G	G	G
AX-95140737	3A	528527137	W	W	W	T	W	A	T	A	A	W	W	W	T	A	W	A	A	A	W	W	W	A	W	A	A	A	A	W	A	A	T	A	W	N	A	N	A	A	A	A	W	A	A	T	W	W	A
AX-94543296	3A	528555171	C	S	C	G	S	G	C	G	C	S	C	C	C	G	S	C	C	C	S	S	C	S	C	G	C	G	G	S	C	G	G	G	C	S	G	C	G	N	G	G	C	G	G	G	S	S	G
AX-94401862	3A	528555193	N	A	R	A	A	A	N	A	R	N	R	R	R	A	A	R	R	N	A	A	R	G	R	A	R	A	A	A	R	A	A	A	R	A	A	R	A	R	A	A	R	A	A	A	A	A	A
AX-94911632	3A	529772784	G	T	G	T	T	G	T	T	G	G	G	G	K	T	T	G	G	G	T	T	G	G	G	T	G	T	T	T	G	T	N	T	T	T	T	G	T	T	T	T	G	T	T	T	T	T	T
AX-94745923	3A	531082135	T	T	T	T	T	N	C	T	T	T	T	N	Y	N	T	T	N	T	T	T	T	T	T	T	T	T	T	T	N	T	T	T	C	T	T	T	C	C	Y	T	T	T	T	T	T	T	Y
AX-94609346	3A	531082196	T	C	Y	N	C	Y	C	C	T	Y	T	T	T	Y	C	T	T	T	C	C	T	T	T	C	T	Y	N	C	T	C	Y	C	C	N	N	T	Y	Y	Y	N	T	Y	Y	C	C	C	N
AX-95015220	3A	531448214	Y	T	Y	T	T	Y	T	Y	C	Y	N	N	C	T	N	Y	Y	N	T	Y	Y	Y	Y	T	Y	T	T	T	Y	T	Y	N	T	T	T	Y	T	T	T	T	Y	T	T	T	T	T	T
AX-94941269	3A	531896444	C	T	C	T	T	N	T	N	C	C	C	C	C	T	T	C	C	C	T	C	C	C	C	T	C	T	T	T	C	T	N	C	T	T	T	C	T	T	T	T	C	T	T	T	T	T	N
AX-94972705	3A	532331714	C	Y	C	T	Y	T	T	T	C	Y	C	C	N	T	Y	C	C	C	Y	Y	C	N	C	T	C	T	T	Y	N	T	T	T	Y	Y	T	C	T	T	T	T	C	T	T	T	N	Y	T
AX-94474857	3A	532649205	R	G	R	G	G	G	G	G	N	R	R	R	G	G	G	G	N	R	G	G	N	N	R	G	G	G	G	G	G	G	G	G	G	G	G	R	G	G	G	G	R	G	G	G	G	G	G
AX-94718784	3A	532663234	A	G	R	G	G	G	G	G	N	N	R	R	R	G	G	R	R	R	G	G	R	R	R	G	R	G	G	G	A	G	G	G	G	G	G	N	N	N	N	G	A	G	G	G	G	G	G
AX-94978370	3A	532846802	N	A	C	A	A	C	C	C	C	C	C	C	C	A	A	C	C	C	A	C	N	C	C	A	C	A	A	A	C	A	M	C	C	A	A	C	A	C	M	A	C	A	A	A	A	A	A
AX-94703749	3A	533625457	Y	T	C	T	T	T	T	T	N	T	Y	Y	N	T	T	Y	N	C	T	T	Y	C	Y	T	N	T	T	T	Y	T	T	T	T	T	T	Y	T	T	T	T	Y	T	T	T	T	T	T
AX-94508109	3A	534179960	T	T	W	T	T	W	W	T	T	T	T	A	T	T	T	W	T	A	T	T	N	T	W	T	W	T	T	T	N	T	N	T	T	T	T	N	T	T	T	T	N	T	T	T	T	T	T
AX-95110084	3A	534478651	N	T	T	Y	T	C	C	C	Y	N	T	T	Y	Y	N	Y	N	T	T	T	Y	N	T	N	Y	C	N	T	Y	N	C	T	C	T	N	T	Y	C	Y	Y	T	N	Y	T	T	T	N
AX-94661464	3A	535198752	N	T	T	T	T	Y	C	N	N	Y	T	N	T	T	C	Y	Y	T	T	T	N	T	T	T	T	T	C	Y	N	N	N	T	N	C	Y	T	T	N	Y	C	T	T	N	T	T	T	N
AX-94677519	3A	536634843	A	A	A	A	A	A	A	A	A	A	A	A	M	A	C	A	A	A	A	A	A	A	A	A	A	N	C	A	C	C	A	A	A	M	M	A	A	N	A	N	A	A	M	A	A	A	A
AX-94758615	3A	537737459	A	A	A	A	A	A	A	A	A	A	A	A	A	A	A	A	A	A	A	A	A	A	A	A	A	A	A	A	A	A	A	A	A	A	A	A	A	A	A	A	A	A	A	A	A	A	A
AX-94522663	3A	541482430	G	G	G	G	G	G	T	T	G	G	G	G	G	G	T	G	G	G	G	G	G	G	G	G	G	G	T	G	G	T	G	G	T	T	T	G	G	T	K	T	G	G	G	G	G	G	K
AX-95108369	3A	543178781	C	C	Y	C	C	C	T	T	C	C	C	N	N	N	T	Y	C	C	C	C	Y	C	C	C	C	N	T	C	Y	T	N	C	T	T	Y	N	Y	Y	N	T	C	C	N	C	C	C	Y
AX-94397869	3A	543712481	C	G	C	G	G	S	C	S	C	C	C	C	C	G	C	C	C	C	G	G	C	C	C	G	C	G	C	G	G	C	N	G	C	C	N	C	G	C	G	C	C	G	G	G	G	G	S
AX-94861851	3A	544385295	G	T	G	T	T	G	K	G	G	G	G	G	G	T	G	G	G	G	T	G	G	G	N	T	G	T	G	T	G	G	G	G	G	G	N	G	T	G	N	G	G	T	T	T	T	T	K
AX-94531940	3A	547406233	C	C	C	C	C	C	C	C	C	C	C	C	C	C	S	C	C	C	C	C	C	C	C	C	C	C	G	C	C	G	C	C	C	C	S	C	C	C	C	G	C	C	C	C	C	C	C
AX-95185767	3A	549267385	G	G	G	K	G	T	T	T	N	G	G	G	T	T	G	G	T	T	G	G	G	N	G	N	T	T	T	G	N	T	T	T	G	G	T	G	T	T	N	T	G	T	T	T	G	G	K
AX-94477765	3A	549623741	C	C	C	C	C	C	C	N	C	C	C	C	C	C	Y	C	C	C	C	C	C	C	C	C	C	C	T	C	C	T	C	C	C	C	Y	C	C	C	Y	T	C	C	Y	N	C	C	C
AX-95156437	3A	550414401	A	A	A	A	A	A	A	A	A	A	A	A	A	A	G	A	A	A	A	A	A	A	A	A	A	A	G	A	A	G	A	A	A	A	A	A	A	A	A	G	A	A	A	A	A	A	A
AX-94476781	3A	550718793	C	C	C	N	C	N	C	N	N	C	C	C	Y	Y	Y	C	Y	C	C	C	C	N	C	C	N	N	T	C	Y	T	N	N	C	C	Y	C	Y	Y	Y	T	C	N	Y	N	C	C	Y
AX-94518742	3A	552022102	T	T	T	T	T	T	Y	T	T	T	T	T	T	T	Y	T	T	T	T	T	T	T	T	T	T	T	C	T	T	C	T	T	T	T	Y	T	T	N	T	C	T	T	T	T	T	T	T
AX-94504504	3A	552757140	N	C	C	Y	T	C	N	Y	Y	C	C	C	N	C	C	T	C	N	C	C	C	Y	C	C	C	N	C	N	N	Y	C	C	C	N	C	C	C	C	C	C	C	Y	Y	Y	N	C	C
AX-94467360	3A	556359882	A	R	N	A	A	R	R	R	A	R	R	R	N	N	A	A	R	R	N	A	R	R	R	R	A	N	A	R	R	A	N	N	A	A	A	R	A	A	N	A	R	R	A	N	A	A	R
AX-94923648	3A	556552425	A	A	N	N	A	R	A	R	G	N	A	N	G	A	G	G	A	N	A	G	G	N	R	A	G	A	G	A	N	G	G	G	A	G	N	G	A	N	A	G	G	A	N	A	A	A	A
AX-94788490	3A	557421946	G	G	K	G	G	G	G	G	T	G	G	K	N	G	G	G	G	N	G	G	K	T	K	G	T	G	G	G	G	G	N	G	G	G	N	K	G	N	G	G	K	G	G	G	G	G	N
AX-95219400	3A	557715418	A	A	A	A	A	A	A	A	A	A	A	A	M	A	N	A	A	A	A	A	A	A	A	A	A	A	M	A	A	N	A	A	A	M	M	A	A	M	A	M	A	A	A	A	M	A	N
AX-95101892	3A	558884157	R	R	A	G	R	G	G	G	A	R	R	A	A	G	R	A	G	A	R	R	A	A	A	G	A	G	G	R	G	G	G	G	R	R	G	A	G	G	G	G	A	G	G	G	R	R	G
AX-94684718	3A	559536042	T	T	T	T	T	T	T	T	C	N	T	Y	C	T	Y	Y	T	C	T	T	Y	C	Y	T	C	T	C	T	Y	C	T	T	T	N	Y	N	T	T	T	C	N	T	T	T	T	T	T
AX-94450905	3A	560680682	T	T	Y	T	T	T	T	T	N	T	T	Y	C	T	T	C	T	C	T	T	Y	C	Y	T	C	T	T	T	T	T	T	T	T	T	T	N	T	T	T	T	Y	T	T	T	T	T	T
AX-94432880	3A	560681562	C	C	A	C	C	C	C	C	A	M	C	A	A	C	C	A	C	A	C	C	A	A	A	C	A	C	C	C	C	C	C	C	C	C	C	A	C	N	C	C	A	C	C	C	C	C	C
AX-94545557	3A	562194691	T	T	A	T	T	N	T	W	A	A	T	A	W	T	T	A	T	A	T	A	A	A	N	T	A	T	T	T	T	T	W	A	T	T	T	A	T	T	T	T	A	T	T	T	T	T	T
AX-94596122	3A	562794115	G	G	G	G	G	G	G	G	G	G	G	G	G	K	T	G	G	G	G	G	G	G	G	G	G	G	T	G	T	T	G	G	G	T	K	G	G	G	K	T	G	G	T	G	G	G	G
AX-94483680	3A	565352612	G	G	N	N	G	A	R	G	A	R	G	R	A	G	R	R	G	A	G	R	R	A	R	G	A	G	A	G	A	A	A	A	G	R	A	R	G	R	R	A	R	N	G	N	G	G	G
AX-94915331	3A	565353852	Y	Y	T	C	Y	C	C	N	N	T	Y	T	T	C	Y	T	C	T	Y	Y	T	T	T	C	T	N	C	Y	N	N	C	C	Y	Y	C	T	Y	C	C	C	T	C	Y	C	Y	Y	C
AX-95089305	3A	566864985	C	C	C	T	C	T	T	Y	T	C	C	C	Y	N	C	C	Y	T	C	C	C	Y	C	Y	Y	N	N	C	Y	Y	Y	Y	C	C	Y	C	N	Y	N	Y	C	N	N	T	C	C	T
AX-95125642	3A	571407671	R	G	A	G	G	A	G	G	A	A	G	A	N	R	G	A	G	A	G	A	A	A	A	G	A	G	G	R	G	G	R	R	A	G	G	A	A	N	N	G	A	G	G	G	G	G	R
AX-95202875	3A	571790435	R	R	R	G	R	G	A	A	G	R	R	N	A	N	R	R	R	A	R	G	A	A	A	R	N	A	A	R	A	A	R	R	G	R	A	R	N	A	A	A	R	G	G	N	R	N	N
AX-94565216	3A	571919080	A	A	A	A	A	A	M	N	N	A	A	A	M	A	M	A	A	A	A	A	A	A	A	N	A	A	C	A	A	C	A	A	A	M	A	A	A	M	A	A	A	A	A	A	A	A	A
AX-95014598	3A	572226293	Y	T	N	C	Y	N	T	N	C	T	N	T	N	N	T	N	Y	T	Y	Y	T	N	T	T	N	T	T	T	T	T	Y	N	Y	T	Y	T	C	N	N	T	T	C	Y	Y	T	Y	Y
AX-94449016	3A	572330195	R	A	A	G	R	G	A	A	G	A	A	A	A	A	A	R	N	A	A	R	A	A	A	A	R	A	A	A	A	A	R	R	R	A	A	A	G	A	A	A	A	G	R	A	A	R	G
AX-95175596	3A	574328347	G	A	G	N	G	A	N	G	G	N	N	G	G	A	G	G	N	G	A	G	A	N	A	G	A	G	G	A	G	G	A	R	R	G	G	A	A	N	A	G	A	G	A	G	A	A	R
AX-95249280	3A	574462706	C	T	Y	T	T	Y	T	T	T	T	T	T	N	T	C	T	T	T	T	T	T	T	T	T	Y	T	N	T	T	N	N	T	T	C	Y	T	T	Y	T	C	T	T	T	T	Y	T	T
AX-95148946	3A	575493217	Y	C	T	T	C	Y	T	T	C	Y	C	C	C	C	C	C	T	C	T	C	T	N	T	C	T	C	C	T	Y	C	C	T	N	C	C	T	C	C	T	C	T	C	N	C	C	C	Y
AX-94703603	3A	581400161	R	R	A	A	A	A	A	A	A	R	R	R	A	A	R	R	A	A	R	A	N	A	A	N	A	A	A	R	A	N	N	A	R	R	R	A	A	A	A	A	A	N	A	A	R	R	R
AX-94428241	3A	581851300	G	S	G	G	S	G	G	G	C	G	S	S	G	C	G	S	G	S	S	S	S	N	S	G	N	G	G	G	G	G	N	G	G	G	N	G	G	S	C	S	G	S	G	G	S	G	G
AX-94995589	3A	597931411	T	N	T	T	T	T	T	T	T	T	T	T	T	T	T	T	T	T	N	T	T	Y	T	Y	T	T	Y	T	Y	T	T	Y	T	Y	T	T	T	T	N	T	T	T	T	C	Y	T	T
AX-94505648	3A	598562100	A	A	A	C	A	C	C	C	C	A	A	A	C	C	A	A	C	C	A	A	A	C	A	C	C	C	C	A	C	C	C	C	A	A	C	A	C	C	C	C	A	C	C	C	A	A	C
AX-94567358	3A	600745462	A	G	A	A	A	A	A	A	A	A	A	A	A	A	A	A	A	A	A	A	A	A	A	N	A	N	A	A	A	A	A	A	A	G	A	A	A	A	A	A	A	A	A	A	G	A	R
AX-94862463	3A	600924644	C	C	C	G	C	G	G	G	G	C	C	C	G	S	C	C	G	G	C	C	C	N	C	S	G	S	G	C	G	G	G	S	C	C	G	C	G	N	S	G	C	G	G	S	C	C	G
AX-94494345	3A	601528818	C	C	C	T	C	N	T	Y	T	C	C	C	T	T	C	C	T	T	C	C	C	T	C	T	T	T	Y	C	T	Y	N	T	C	C	T	C	T	T	T	Y	C	T	T	T	C	C	N
AX-95080720	3A	602233871	T	T	T	K	T	K	K	N	T	T	T	T	N	K	T	T	T	K	T	T	T	K	K	K	K	K	K	T	T	N	T	K	T	T	T	T	T	N	K	K	T	N	K	K	T	T	K
AX-95204053	3A	606429110	A	A	A	A	A	A	A	A	A	A	A	A	A	N	A	A	A	A	A	A	A	A	A	A	A	A	A	A	A	A	A	A	A	A	A	A	A	A	A	A	A	A	A	A	A	A	A
AX-94941121	3A	611702554	Y	T	T	T	T	N	C	C	T	T	T	Y	C	T	Y	Y	C	C	T	T	Y	T	Y	T	C	T	C	C	C	C	T	C	T	Y	C	Y	T	T	N	C	Y	T	T	T	N	T	N
AX-94481094	3A	613393040	G	A	A	A	A	A	G	G	A	A	A	G	G	A	G	G	G	G	A	A	G	A	G	A	G	A	G	G	G	G	A	G	A	G	G	G	A	G	A	G	G	A	A	A	G	A	A
AX-94732967	3A	614237974	T	T	T	T	T	T	T	T	T	T	T	T	T	T	T	T	T	T	T	T	T	T	T	T	T	T	T	T	T	T	T	T	T	T	T	T	T	T	T	T	T	T	T	T	T	T	T
AX-94499822	3A	614762805	A	A	A	A	A	G	A	A	A	G	G	A	A	A	A	A	A	A	A	A	A	A	A	A	A	A	A	A	A	A	R	A	A	A	A	A	G	A	R	A	A	G	A	A	A	A	R
AX-94527988	3A	617074162	T	Y	Y	T	Y	T	T	T	T	N	N	T	T	T	T	T	T	T	N	N	T	T	T	T	T	T	T	T	T	T	T	T	Y	T	T	T	T	T	T	T	N	T	T	T	T	Y	Y
AX-94689491	3A	618164627	Y	T	T	T	T	N	Y	Y	T	T	T	Y	C	N	Y	Y	C	N	T	T	Y	Y	Y	T	C	T	C	Y	Y	C	T	N	T	Y	C	Y	T	N	T	C	Y	T	T	Y	Y	T	Y
AX-94422954	3A	623038468	G	T	T	T	T	T	T	G	T	T	T	T	G	T	T	N	T	T	T	T	T	T	T	T	T	T	T	T	K	T	T	G	T	T	N	T	K	K	T	T	T	T	T	T	T	T	K
AX-95216721	3A	625393467	G	C	C	C	C	C	C	C	C	C	C	C	C	C	C	G	S	C	C	C	C	C	C	C	C	C	C	C	G	C	C	G	C	C	C	C	C	S	C	C	C	C	C	C	G	C	C
AX-94597894	3A	625533807	G	T	T	T	T	T	T	T	T	T	T	T	T	T	T	G	K	T	T	T	T	T	T	T	T	T	T	T	K	T	T	G	T	T	T	T	T	K	T	N	T	T	T	T	G	T	T
AX-94577929	3A	627253838	T	Y	Y	C	Y	C	C	C	C	Y	Y	Y	C	C	Y	T	T	C	Y	Y	Y	C	Y	C	C	C	C	Y	T	C	C	T	Y	Y	C	Y	C	N	C	C	Y	C	C	C	T	Y	C
AX-94508151	3A	627825027	T	G	G	G	G	G	G	G	G	G	G	G	G	G	G	T	K	G	G	G	G	G	G	G	G	G	G	G	K	G	G	K	G	G	G	G	G	G	G	G	G	G	G	G	T	G	G
AX-94439195	3A	627962587	C	C	C	T	C	C	T	N	Y	Y	C	T	Y	C	T	C	N	T	C	C	T	Y	N	C	T	C	T	T	Y	T	Y	C	C	T	N	N	C	N	Y	T	T	T	Y	N	C	C	Y
AX-94866290	3A	627965602	Y	C	C	Y	C	C	Y	C	C	C	C	Y	Y	Y	Y	C	C	N	C	C	Y	C	Y	C	Y	N	Y	N	Y	Y	C	C	C	Y	N	Y	C	C	C	Y	N	Y	Y	C	C	C	C
AX-94480950	3A	633055347	T	T	T	T	T	T	C	T	T	T	Y	T	T	N	T	N	Y	T	T	T	Y	T	Y	T	Y	Y	T	T	N	T	T	T	T	T	T	Y	Y	T	Y	T	N	T	T	T	Y	T	Y
AX-95005566	3A	633908146	C	C	C	Y	C	T	Y	T	Y	C	C	C	T	T	C	C	T	Y	C	C	C	N	C	Y	N	T	T	C	T	N	T	Y	C	C	N	C	T	N	Y	Y	C	N	T	T	C	C	N
AX-94956664	3A	635148923	T	T	T	T	T	T	T	T	T	T	T	T	T	T	T	T	T	T	T	T	T	T	T	T	T	T	T	T	T	T	T	T	T	T	T	T	T	T	T	T	T	T	T	T	T	T	T
AX-95002032	3A	637962272	M	A	M	A	A	A	N	M	M	A	A	A	M	A	M	A	A	N	A	A	A	A	A	A	M	A	A	M	A	M	M	A	A	M	M	A	N	A	A	N	A	M	N	A	A	A	N
AX-94522205	3A	638010015	N	N	R	G	A	G	G	N	G	A	A	N	G	G	A	N	G	G	A	A	R	G	A	G	G	G	G	R	G	G	G	G	R	A	G	A	G	G	G	G	A	G	G	R	A	A	G
AX-94980866	3A	639086544	A	R	A	R	R	A	A	A	R	A	A	A	A	R	A	N	G	A	A	R	R	N	R	A	G	R	A	R	R	A	A	A	A	A	A	R	R	A	A	A	R	A	A	A	R	R	A
AX-95208494	3A	639702475	Y	Y	Y	T	Y	T	C	N	C	Y	C	C	C	T	C	C	T	C	Y	C	C	T	C	T	N	Y	C	C	T	C	T	N	C	C	C	Y	T	C	T	C	Y	T	N	T	Y	Y	Y
AX-94924824	3A	641875432	C	C	C	G	C	G	G	G	G	C	C	C	G	G	C	C	G	G	C	C	C	G	C	G	G	G	G	C	G	G	G	G	C	C	G	C	G	G	G	G	C	G	G	G	C	C	G
AX-94651794	3A	648027555	T	T	T	K	T	N	K	T	N	T	T	T	K	T	T	T	T	T	T	T	T	T	T	T	T	N	T	T	T	T	T	T	T	T	T	T	G	T	K	K	T	T	G	G	T	T	K
AX-94998102	3A	649544659	A	A	A	A	A	A	A	A	C	A	A	A	A	A	A	N	A	A	A	A	A	A	A	A	A	A	C	A	A	A	A	A	A	N	A	A	C	A	M	A	A	A	C	C	N	A	N
AX-94547875	3A	649811180	C	C	C	C	C	C	C	C	C	C	C	C	C	C	C	C	C	C	C	C	C	C	C	C	C	C	C	C	C	C	C	C	C	C	C	C	Y	C	N	C	C	C	Y	Y	C	C	Y
AX-94461406	3A	649815177	G	G	G	G	G	G	G	G	G	G	G	G	G	G	G	G	G	G	G	G	G	G	G	G	G	G	G	G	G	G	G	G	G	G	G	G	A	G	R	G	G	G	A	R	G	G	G
AX-94406384	3A	650427560	C	C	C	C	C	C	C	C	C	C	C	C	C	C	C	C	C	C	C	C	C	C	C	C	C	C	C	C	C	C	C	C	C	C	C	C	T	C	Y	C	C	C	T	T	C	C	Y
AX-94439666	3A	651498746	K	T	T	T	T	T	N	N	T	K	T	K	K	T	T	T	K	N	T	T	T	N	T	T	N	N	N	K	K	T	T	T	T	K	T	T	T	T	T	T	T	T	K	N	T	T	N
AX-94525104	3A	652820340	G	G	G	G	G	N	C	N	G	S	G	G	C	G	G	G	S	G	G	G	G	C	G	G	S	G	G	G	C	G	G	G	G	G	G	G	N	G	N	G	G	G	G	N	G	G	N
AX-95072327	3A	653243394	C	C	C	C	C	C	C	C	C	C	C	C	C	C	C	C	C	C	C	C	C	C	C	C	C	N	C	C	C	C	C	C	C	C	C	C	N	C	Y	C	C	C	N	N	C	C	Y
AX-94393315	3A	654591163	Y	T	T	T	T	T	T	T	T	T	T	T	T	T	T	T	N	T	T	T	T	N	T	T	T	T	T	T	T	T	T	T	T	T	Y	T	N	T	Y	T	T	T	N	N	T	T	Y
AX-94494714	3A	655636872	C	C	C	G	C	G	G	N	G	C	C	C	G	G	C	C	G	G	C	C	C	G	C	G	G	G	G	C	G	G	G	G	C	C	G	C	N	G	G	S	C	G	N	N	C	C	G
AX-95207768	3A	656104843	T	T	K	T	T	N	G	T	T	T	T	T	G	T	T	T	T	T	T	T	T	T	T	T	K	K	T	T	N	T	T	T	T	T	T	T	N	T	K	N	T	T	T	T	T	T	N
AX-95218695	3A	657271254	G	G	R	G	G	G	R	G	G	G	G	G	R	G	G	G	G	G	G	G	G	G	G	G	G	G	G	G	G	G	G	G	G	G	G	G	G	G	G	G	G	G	G	G	G	G	G
AX-94550243	3A	657945808	A	A	A	A	A	A	R	A	A	A	A	A	R	A	A	A	A	A	A	R	A	R	A	A	A	A	A	A	A	A	A	A	R	A	A	A	A	A	A	A	A	A	A	A	A	A	A
AX-94509782	3A	658701701	C	C	C	C	C	C	T	C	C	Y	C	C	T	C	C	C	Y	C	C	T	C	T	C	C	C	C	C	C	C	C	C	Y	T	C	C	C	C	Y	Y	C	C	C	C	C	C	C	Y
AX-94875965	3A	659040105	G	G	G	G	G	G	A	G	N	N	G	G	A	N	G	R	G	G	G	G	G	N	G	G	G	N	G	G	G	G	G	G	G	G	N	G	G	G	R	G	G	G	R	G	G	G	R
AX-94801096	3A	659158250	A	A	A	R	A	R	R	N	N	N	A	N	R	N	A	N	R	R	A	A	A	R	A	N	R	G	R	N	G	N	G	A	A	N	N	N	G	G	G	R	A	R	G	N	A	A	R
AX-95150598	3A	659398125	C	C	C	C	C	C	T	N	C	C	C	C	T	N	C	C	C	C	C	C	C	C	C	C	C	N	C	C	C	C	Y	C	C	C	C	C	C	C	Y	C	C	C	C	N	C	C	Y
AX-94885805	3A	659528390	A	A	A	A	A	M	C	M	A	A	A	A	C	A	A	A	N	M	A	A	A	A	A	A	M	N	A	A	A	A	A	N	A	A	M	A	A	A	A	A	A	A	A	A	A	A	M
AX-94953987	3A	659799933	G	G	G	G	G	R	A	R	G	R	G	G	A	G	G	G	G	N	G	G	G	G	R	G	R	G	G	G	N	G	G	N	G	G	G	G	G	G	G	G	G	G	R	G	G	G	R
AX-94655492	3A	659974898	G	G	G	G	G	G	N	G	R	R	G	N	G	R	G	R	R	N	G	A	G	A	G	G	G	R	G	N	G	N	G	A	A	G	R	G	N	R	N	G	G	A	G	G	G	G	N
AX-94600877	3A	660268768	G	G	N	G	G	G	G	G	G	G	G	G	G	G	G	G	R	G	G	R	G	N	G	G	G	G	G	G	G	G	G	A	R	G	G	G	G	G	R	G	G	N	G	G	G	G	G
AX-94450405	3A	660872875	C	C	C	C	C	C	C	C	C	C	C	C	C	C	C	N	C	C	C	Y	C	Y	C	C	C	C	C	C	C	C	C	Y	Y	C	C	C	C	C	C	C	C	N	C	C	C	C	N
AX-94585778	3A	662395109	R	A	A	A	R	A	A	N	A	A	A	A	G	A	A	A	A	A	A	A	A	A	A	A	G	A	A	A	A	A	N	A	A	A	R	A	A	A	A	A	A	A	G	A	A	A	A
AX-94617153	3A	662941065	G	C	C	S	G	S	S	S	C	C	C	C	G	S	C	C	S	S	C	C	C	S	C	C	S	S	C	C	S	S	G	S	C	C	S	C	S	S	S	S	C	S	G	S	G	S	S
AX-94638038	3A	663184580	R	R	A	A	A	R	A	A	A	R	A	R	A	A	A	A	A	A	A	G	A	G	N	N	A	R	A	A	A	R	R	N	N	A	A	A	A	A	A	A	A	G	R	A	A	R	N
AX-94476007	3A	663297662	G	G	G	G	G	G	G	G	G	G	G	G	G	G	G	G	G	G	G	N	G	S	G	G	G	G	G	G	N	C	G	C	S	G	N	G	G	G	N	G	G	C	G	G	G	G	G
AX-94937664	3A	663580260	N	C	C	C	C	C	C	C	M	M	C	M	C	N	C	M	M	C	C	A	M	A	C	C	C	M	C	M	M	A	C	A	A	C	M	C	C	M	M	N	C	A	M	C	C	C	C
AX-94744526	3A	664685521	T	Y	Y	C	Y	C	C	C	C	Y	Y	Y	T	C	Y	Y	N	C	Y	Y	Y	C	Y	Y	C	C	C	N	C	Y	N	Y	Y	Y	Y	Y	C	Y	C	C	Y	C	T	C	T	Y	Y
AX-94496767	3A	667355855	T	T	T	T	N	N	T	N	T	T	T	T	K	T	K	T	T	T	T	T	T	T	T	T	T	T	K	T	T	K	T	T	T	K	T	T	T	K	T	K	T	T	T	T	K	T	T
AX-94713013	3A	669524837	C	C	M	C	C	C	C	A	C	C	C	C	C	N	C	C	N	N	C	C	M	C	C	C	C	M	M	C	N	C	M	C	C	C	C	C	M	C	M	C	C	C	A	A	C	C	N
AX-95123669	3A	671020005	C	C	C	C	C	C	C	C	C	C	C	C	C	C	C	C	C	C	C	C	C	C	C	C	C	C	C	C	C	C	C	C	C	C	C	C	C	C	C	C	C	C	C	C	C	C	C
AX-95112698	3A	671726972	Y	T	T	Y	T	N	T	T	T	T	T	Y	T	T	T	T	T	Y	T	T	Y	T	Y	T	Y	T	T	Y	T	T	T	T	T	T	T	Y	T	N	T	T	Y	T	T	N	T	T	T
AX-94453315	3A	679754610	T	Y	T	N	T	N	C	C	T	N	Y	Y	C	C	T	T	T	C	C	T	Y	N	Y	C	Y	C	T	Y	T	T	T	Y	T	T	N	N	T	T	C	T	C	T	T	C	Y	T	N
AX-94582834	3A	681184459	N	A	A	C	A	C	C	C	C	A	A	A	C	C	A	A	C	C	A	A	A	C	A	C	C	C	C	A	C	C	C	C	A	A	C	A	C	C	C	C	A	C	C	C	A	A	C
AX-94716868	3A	681732136	A	A	R	A	R	A	A	R	A	A	A	A	G	A	N	A	A	A	A	A	A	N	A	A	A	A	G	A	A	G	A	R	A	N	G	A	G	G	A	G	A	A	A	A	R	A	A
AX-95232814	3A	683071252	Y	Y	Y	N	Y	C	C	T	C	Y	Y	N	C	C	T	T	Y	C	Y	Y	T	T	T	C	C	C	T	Y	Y	T	Y	C	Y	T	T	T	C	T	Y	T	T	C	N	Y	Y	Y	N
AX-95132491	3A	683187888	A	A	A	A	A	A	A	G	A	N	A	A	A	A	G	N	A	A	A	R	G	N	G	A	A	A	G	A	A	G	A	A	A	G	R	G	A	R	R	G	G	N	R	G	A	A	N
AX-94821815	3A	685357896	A	A	A	A	N	A	A	R	A	R	A	A	A	N	A	A	A	A	A	A	N	A	G	A	A	A	G	A	G	A	A	A	A	G	A	G	A	G	A	A	G	A	A	A	A	A	A
AX-94396499	3A	685357955	A	A	A	A	A	A	A	A	A	M	A	A	A	A	A	A	A	A	A	A	C	A	N	A	A	A	C	A	C	A	A	A	A	C	A	C	A	C	M	A	C	A	A	A	A	A	A
AX-95003297	3A	686121498	C	C	C	C	C	C	C	C	C	C	C	C	C	C	G	G	C	C	C	C	G	C	G	C	C	C	G	C	S	G	C	C	C	G	S	G	C	N	C	G	G	C	C	C	C	C	C
AX-94732357	3A	686171067	N	C	C	N	C	T	T	T	C	C	C	C	T	T	C	C	Y	N	C	C	C	C	C	Y	T	N	Y	C	T	T	C	T	C	C	N	C	T	T	Y	T	C	C	T	T	C	C	Y
AX-94728322	3A	686171474	G	A	G	A	A	A	R	G	A	A	A	A	A	A	A	A	A	N	A	A	A	A	A	A	A	N	N	A	A	A	R	R	A	A	A	A	G	A	A	A	A	A	A	R	A	A	A
AX-95257035	3A	686784088	C	C	C	N	N	Y	C	T	C	Y	C	C	T	C	C	C	C	C	C	C	C	C	C	Y	C	C	C	C	N	C	C	Y	C	C	C	C	N	N	Y	Y	C	C	C	C	T	C	Y
AX-94730885	3A	688688720	C	C	C	C	C	C	C	T	C	C	C	C	C	C	T	N	T	C	C	C	T	T	T	C	C	T	C	C	T	C	N	C	C	C	T	T	C	C	Y	C	T	C	N	T	T	C	C
AX-94841160	3A	688883958	R	A	R	R	R	A	A	A	A	A	A	R	R	A	A	R	A	R	A	A	A	A	A	A	R	A	R	A	N	R	A	A	A	R	A	A	A	R	A	R	A	A	A	A	A	A	R
AX-94503117	3A	688884040	N	M	M	N	M	A	A	A	A	M	M	C	C	A	M	C	A	N	M	M	M	A	M	A	N	A	C	M	M	C	A	A	M	C	A	M	A	C	A	C	M	A	A	A	M	M	M
AX-94388146	3A	688884125	S	C	N	G	S	N	C	N	C	C	C	S	N	C	C	S	N	G	N	C	C	C	C	C	G	C	G	C	G	G	N	C	C	S	N	C	N	S	C	G	C	C	C	C	C	C	S
AX-94582605	3A	688886859	C	C	C	T	C	T	T	T	T	C	C	C	T	T	C	C	T	T	C	C	C	T	C	T	T	T	T	C	T	T	T	T	C	C	T	C	T	T	T	T	C	T	T	T	C	C	T
AX-95151919	3A	689498082	T	C	T	C	T	C	C	N	C	Y	C	T	N	Y	T	T	C	N	C	C	C	C	C	C	T	C	T	C	N	N	C	C	C	T	Y	C	C	Y	C	T	C	C	C	C	C	C	C
AX-94536777	3A	690193735	Y	Y	Y	T	Y	T	T	T	T	Y	C	Y	Y	T	Y	Y	T	T	Y	Y	Y	N	Y	N	T	T	T	Y	T	T	T	T	Y	Y	T	Y	T	T	T	T	Y	C	T	C	C	Y	T
AX-95151176	3A	691111148	G	G	G	N	G	R	N	A	R	G	G	G	R	A	G	G	A	N	G	G	G	A	G	R	A	N	A	G	A	A	A	A	G	G	A	G	A	N	A	A	G	R	A	R	G	G	N
AX-94589140	3A	692720792	C	C	C	M	N	C	M	M	C	C	C	A	A	N	A	C	A	A	C	C	C	C	C	C	M	C	A	C	M	A	C	C	C	A	A	C	C	A	C	A	C	C	C	C	C	C	M
AX-94460524	3A	695501859	R	G	G	G	A	G	G	A	G	G	A	N	A	G	A	R	G	N	G	G	A	R	A	G	A	A	A	A	G	A	N	G	G	A	G	A	G	N	R	A	A	G	G	A	A	G	R
AX-94753971	3A	695512075	R	N	A	G	R	G	G	G	N	A	R	A	N	R	R	A	G	G	R	R	R	G	R	G	G	N	G	R	R	G	G	G	R	R	N	R	N	R	R	G	R	N	N	R	R	R	N
AX-94829707	3A	695658147	A	G	A	G	A	G	G	A	G	R	N	A	A	G	A	A	A	A	G	G	A	G	A	G	A	A	A	A	G	A	R	G	G	A	A	A	G	A	R	A	A	G	G	A	A	G	R
AX-94458074	3A	697388211	C	C	C	N	Y	N	N	N	N	C	C	C	N	C	C	C	C	C	Y	N	C	N	Y	N	T	N	T	C	C	N	N	C	C	N	T	Y	C	N	C	C	C	T	C	T	Y	N	Y
AX-94592827	3A	697446790	C	C	Y	C	C	Y	C	C	C	C	C	N	C	C	C	C	C	T	C	C	C	C	C	C	C	C	C	C	Y	C	C	C	C	C	Y	C	C	C	C	C	C	C	Y	C	C	C	C
AX-94744431	3A	697447055	C	C	C	G	C	G	G	G	G	C	C	C	G	G	C	C	G	G	C	C	C	G	C	G	G	G	G	C	G	G	G	G	C	C	G	C	G	G	G	G	C	G	G	G	C	C	G
AX-94392907	3A	697455421	G	G	R	G	G	G	G	G	G	G	G	N	G	G	G	G	G	A	G	G	G	G	G	G	G	G	G	G	G	G	G	G	G	G	R	G	G	G	G	G	G	G	G	G	G	G	G
AX-94728219	3A	697558443	G	G	R	G	G	G	G	G	G	G	G	R	G	G	G	G	A	A	G	G	G	G	G	G	G	G	G	G	G	G	G	G	G	G	R	G	G	G	G	G	G	G	G	G	G	G	G
AX-94481626	3A	698030479	A	M	M	C	A	C	C	C	C	M	M	M	N	C	M	M	C	C	M	M	M	M	M	A	C	N	C	M	N	M	C	M	M	M	N	M	C	M	C	A	M	C	A	C	M	M	M
AX-94692827	3A	698282564	T	T	G	N	G	T	T	N	T	N	K	K	K	T	G	T	K	K	T	T	K	K	K	K	N	N	N	T	N	K	T	T	T	G	T	T	T	K	T	K	T	T	N	G	G	T	T
AX-94957837	3A	698866664	Y	C	C	C	Y	N	C	N	C	C	C	C	C	C	C	C	C	N	C	C	C	N	C	Y	C	C	C	C	C	Y	C	C	C	C	C	C	C	Y	C	N	C	C	Y	Y	C	C	Y
AX-95152515	3A	700572831	Y	C	T	T	T	C	C	N	C	N	C	C	Y	C	C	C	T	Y	C	C	C	T	C	T	C	T	T	C	Y	T	C	C	C	T	C	C	C	T	C	T	C	C	N	T	T	C	N
AX-95001283	3A	703907601	A	A	A	C	A	C	C	C	C	A	A	A	C	C	A	A	C	C	A	A	A	C	A	C	C	C	C	A	C	C	C	C	A	A	C	A	C	C	C	C	A	C	C	C	A	A	C
AX-94718872	3A	709375804	N	G	G	G	R	N	A	G	N	N	G	A	N	G	R	R	G	A	G	N	A	G	N	G	G	A	A	R	N	N	G	A	G	R	R	A	G	N	R	A	R	G	N	G	N	G	G
AX-94826250	3A	710844054	G	G	G	T	G	N	T	T	T	G	G	G	T	T	G	G	T	N	G	G	G	T	G	T	T	T	T	G	T	T	T	T	G	G	T	G	T	T	T	T	G	T	T	T	G	G	T
AX-94529341	3A	711296298	G	C	S	C	G	S	G	G	C	C	N	G	N	C	N	N	G	G	C	N	G	C	G	N	N	C	C	C	G	C	C	S	S	C	N	G	G	G	S	G	G	C	G	S	S	G	S
AX-94720042	3A	712132632	T	T	T	C	T	C	C	N	N	T	T	T	C	N	T	T	N	C	T	T	T	N	T	C	C	Y	C	T	N	N	Y	C	T	T	C	T	Y	Y	Y	C	T	C	Y	C	T	T	C
AX-94411545	3A	712545173	C	C	C	C	C	C	G	C	S	C	S	S	C	S	C	C	C	S	C	C	S	N	S	C	S	S	C	C	C	S	C	C	C	C	C	S	G	C	S	C	N	C	C	C	C	C	S
AX-94382546	3A	714155869	G	G	G	G	R	G	G	N	G	G	G	G	A	G	A	A	G	G	G	G	G	G	G	G	G	G	A	G	G	A	G	G	G	R	G	G	G	R	G	A	G	G	A	G	R	G	G
AX-95163919	3A	714588125	T	T	T	K	G	K	G	K	K	K	G	T	K	K	T	N	K	K	T	T	G	K	G	K	K	K	K	T	K	K	K	K	T	T	K	G	G	G	K	G	G	K	G	G	T	T	G
AX-94850387	3A	714611110	R	A	R	A	R	R	G	G	A	R	G	A	R	A	R	R	A	A	A	A	G	R	G	N	N	N	G	A	A	G	N	N	R	G	N	G	G	N	N	N	G	A	A	G	A	R	G
AX-95213274	3A	715144266	G	G	G	G	G	G	C	G	G	G	S	G	G	G	G	G	G	G	G	G	S	G	S	G	G	G	N	G	G	C	G	G	G	S	G	S	C	G	N	G	S	G	G	C	G	G	S
AX-94833327	3A	715594798	T	T	T	T	T	T	C	T	T	T	Y	T	T	T	T	T	T	T	T	T	Y	N	Y	T	T	T	T	T	T	T	T	T	T	T	T	Y	C	T	T	T	Y	T	T	C	T	T	N
AX-94683793	3A	716778196	G	G	G	G	A	G	A	G	G	R	A	N	N	R	G	N	G	G	G	G	N	G	G	G	G	G	A	N	N	A	R	G	R	A	N	G	A	A	R	A	G	G	N	A	G	G	R
AX-94719338	3A	716807331	G	G	N	G	S	G	C	G	G	S	S	G	G	G	G	G	G	G	G	G	G	G	G	G	G	G	C	G	G	C	G	G	G	S	G	G	C	S	G	C	G	G	G	C	G	G	S
AX-94492007	3A	717724741	A	A	A	A	G	A	N	N	A	R	G	A	G	A	A	N	N	A	A	A	A	G	A	A	R	R	N	A	A	G	N	A	R	A	N	N	G	G	R	G	A	A	A	A	N	N	R
AX-95119115	3A	719303056	G	G	A	A	G	G	N	G	G	G	G	A	G	G	G	A	N	A	G	G	G	N	G	G	R	G	G	G	G	G	G	G	A	G	G	G	G	G	N	G	G	A	A	G	A	G	G
AX-94444729	3A	720437269	N	G	S	G	G	S	G	G	G	G	N	G	G	G	G	S	G	G	G	G	N	G	N	G	G	G	G	C	G	G	G	G	S	G	G	G	G	N	G	G	G	G	G	G	G	C	G
AX-94700897	3A	721349307	T	T	T	T	N	T	T	T	T	T	T	T	C	T	C	T	T	T	Y	T	T	N	T	T	Y	T	N	C	T	N	T	T	T	C	C	T	T	C	T	C	T	T	T	Y	T	T	N
AX-94526152	3A	721666229	R	G	R	G	G	G	G	R	G	G	G	R	G	G	G	G	R	R	G	G	G	G	G	G	G	G	G	G	G	G	G	N	G	G	G	G	G	G	R	G	G	G	R	R	G	G	R
AX-94611743	3A	724065882	T	C	Y	C	Y	C	N	C	C	C	C	N	N	C	Y	C	T	T	N	C	C	C	C	C	C	C	N	C	C	T	C	T	C	Y	Y	C	C	Y	Y	T	C	C	C	N	C	C	Y
AX-94551736	3A	724137195	T	Y	Y	C	T	N	N	Y	Y	N	C	T	T	N	T	Y	T	T	Y	Y	Y	C	Y	C	N	N	T	Y	N	T	C	Y	Y	N	T	Y	C	N	N	T	C	C	N	Y	Y	N	N
AX-95260911	3A	724319928	T	C	C	Y	T	Y	Y	Y	Y	C	C	T	T	Y	T	C	T	T	C	C	C	Y	C	Y	Y	Y	T	T	Y	T	Y	T	C	T	T	C	Y	T	T	T	C	Y	Y	T	C	C	N
AX-94750729	3A	724493491	N	A	G	A	R	G	A	G	A	N	N	N	G	R	G	A	G	G	A	R	R	N	A	A	R	R	G	G	A	G	N	G	N	N	G	A	N	G	N	G	A	A	G	G	A	G	G
AX-94697767	3A	724493498	M	C	M	C	M	C	C	N	C	C	C	C	N	C	N	C	N	A	C	C	C	N	C	C	M	C	N	M	C	A	N	A	C	M	A	C	C	A	M	A	C	C	N	A	C	C	A
AX-94524087	3A	724649140	N	G	G	R	R	R	R	N	N	G	G	N	R	G	A	G	A	A	G	G	G	G	G	R	R	G	A	R	R	A	R	A	G	R	R	G	N	A	R	A	G	G	A	A	A	G	N
AX-95024816	3A	725838969	C	C	C	S	C	G	S	S	C	C	C	C	N	S	C	C	N	S	N	C	C	S	C	N	S	N	N	C	S	C	C	S	C	C	C	C	S	C	N	S	C	N	S	S	C	G	C
AX-94512236	3A	726742475	C	C	G	G	G	G	G	G	G	S	C	G	C	G	C	G	G	G	G	C	G	G	G	G	G	G	C	G	G	C	S	C	C	C	N	G	G	C	S	C	G	G	S	G	G	G	G
AX-94414329	3A	726997325	C	T	C	T	N	C	C	C	T	T	T	C	C	T	C	T	C	C	T	T	Y	C	T	T	N	T	C	C	T	C	T	Y	T	C	Y	T	C	C	C	C	T	T	C	C	C	C	T
AX-94959965	3A	727990434	C	C	C	N	N	C	N	C	C	N	C	N	C	C	Y	N	C	Y	C	C	T	C	N	C	C	C	N	Y	C	C	C	N	N	Y	C	T	C	C	C	C	T	T	C	C	T	C	N
AX-94633076	3A	728457853	C	C	C	C	C	C	C	C	C	C	C	C	C	C	C	C	C	C	C	C	C	C	C	C	C	C	C	C	C	C	C	C	C	C	C	C	C	C	C	C	C	C	C	C	C	C	C
AX-94555026	3A	730178232	N	C	T	C	Y	C	T	C	C	C	C	C	C	C	C	C	C	C	C	C	C	C	C	C	N	C	C	C	T	T	C	Y	C	C	T	C	T	T	C	T	C	C	T	C	C	C	N
AX-94877195	3A	730379941	W	T	W	T	W	T	A	T	T	T	T	T	T	W	W	T	T	T	T	T	T	N	T	T	T	T	N	T	W	A	T	W	T	N	W	T	W	W	T	W	T	T	W	T	T	T	T
AX-94407535	3A	730397763	C	C	T	C	C	C	N	N	C	C	C	N	C	C	T	C	C	C	C	C	C	T	C	C	N	N	T	C	T	C	C	Y	C	T	C	C	N	C	C	C	C	C	Y	C	C	C	Y
AX-94685548	3A	730849232	G	A	A	N	N	G	R	G	R	R	A	G	R	R	R	R	G	N	A	A	A	N	A	N	R	N	R	G	G	G	R	A	A	A	R	A	R	N	G	G	A	N	R	G	G	A	N
AX-95117241	3A	731011651	A	C	C	C	M	C	C	M	C	C	C	M	C	C	C	C	M	M	C	C	C	C	C	C	C	C	C	A	M	M	M	C	C	C	M	C	C	M	M	M	C	C	C	M	M	C	M
AX-94987631	3A	731220289	C	C	T	Y	C	C	T	C	C	N	C	C	N	N	C	C	N	C	C	T	C	T	N	C	Y	N	C	T	C	C	C	N	Y	N	C	C	T	C	T	C	C	C	T	C	T	C	Y
AX-94652687	3A	732042383	A	G	G	G	N	A	A	A	G	G	G	A	N	G	G	G	A	A	G	G	G	R	G	G	G	G	G	A	A	A	R	G	G	G	A	G	G	A	A	A	G	G	N	A	A	G	N
AX-95244621	3A	732237993	T	C	C	C	T	T	T	T	C	N	C	T	T	N	T	Y	T	T	C	C	C	T	C	C	T	N	T	T	T	T	N	C	C	T	N	C	Y	N	N	N	C	C	Y	N	T	C	N
AX-94633808	3A	732472553	A	G	A	N	N	A	R	A	N	G	G	A	R	R	G	N	A	A	G	G	G	R	R	G	R	N	N	A	R	A	R	R	G	G	A	G	R	N	A	A	G	N	R	A	A	G	G
AX-94585842	3A	734014219	T	T	T	T	T	T	T	Y	T	T	T	Y	T	T	T	T	Y	Y	T	T	T	Y	T	T	T	T	T	Y	T	T	T	T	T	T	T	T	T	T	T	T	T	T	T	Y	Y	T	T
AX-94722325	3A	735891463	C	C	C	C	C	Y	T	C	C	C	C	C	Y	N	C	C	N	C	C	C	C	C	C	C	C	C	N	C	T	N	Y	C	C	C	T	C	N	Y	Y	T	C	C	Y	N	C	C	C
AX-95242629	3A	735975669	S	G	S	G	S	C	C	N	G	G	G	G	C	G	S	G	G	G	G	G	G	C	G	N	N	G	C	G	C	C	N	C	G	S	N	G	C	C	C	C	G	G	C	G	G	S	N
AX-94871294	3A	737181400	C	C	C	C	C	C	G	C	C	C	C	S	C	C	S	C	C	S	C	C	S	C	S	C	N	C	G	S	N	N	C	C	C	S	G	N	C	S	C	C	N	C	C	C	C	C	C
AX-94448830	3A	737440718	T	T	T	T	T	T	N	T	T	T	T	Y	T	T	Y	T	T	Y	T	T	Y	T	Y	T	T	T	Y	Y	T	T	T	T	T	Y	T	Y	T	T	T	T	Y	T	T	T	T	T	T
AX-95199446	3A	737801026	G	G	G	G	G	G	N	G	G	G	G	G	G	N	R	G	G	G	R	G	G	G	G	G	N	G	A	G	G	A	G	G	G	R	N	G	G	G	G	A	G	G	G	G	G	G	N
AX-94700643	3A	739147183	C	C	T	Y	N	Y	Y	C	C	T	C	C	C	C	C	T	C	C	C	T	T	Y	T	C	C	Y	C	C	Y	C	C	Y	Y	C	C	T	N	C	Y	C	T	C	Y	Y	C	T	N
AX-94757203	3A	739158823	C	C	C	C	C	C	N	C	N	C	C	C	C	N	C	C	C	C	C	C	C	C	C	C	C	C	C	C	N	C	C	N	C	C	C	C	N	N	N	Y	C	N	C	Y	C	C	C
AX-94879632	3A	739159057	G	G	G	A	G	A	A	A	A	G	G	G	N	A	G	G	A	A	G	G	G	A	G	A	A	A	R	G	A	N	A	A	G	G	R	G	A	A	A	R	G	A	A	A	G	G	A
AX-95085391	3A	739323668	C	C	Y	Y	T	Y	Y	Y	Y	C	C	C	N	Y	Y	N	N	N	C	C	C	Y	C	Y	Y	N	T	C	T	T	Y	Y	N	N	Y	C	Y	N	N	T	C	Y	N	Y	C	C	C
AX-95079372	3A	739521074	A	G	G	G	A	R	G	R	G	R	G	G	A	R	R	A	G	G	G	A	R	G	R	N	R	G	R	G	A	A	G	R	G	R	A	R	A	A	R	A	R	G	G	G	G	G	G
AX-95131891	3A	740353781	T	Y	N	C	Y	C	Y	T	C	N	Y	Y	N	C	Y	Y	C	C	Y	Y	Y	C	Y	C	C	N	C	Y	C	T	C	C	Y	Y	C	Y	C	C	Y	T	Y	C	T	N	Y	Y	C
AX-94882654	3A	742442789	T	T	T	T	T	T	Y	T	T	T	T	Y	T	T	Y	T	T	Y	T	T	Y	N	N	T	T	T	Y	N	C	N	N	T	T	Y	Y	Y	T	T	T	C	Y	T	T	T	T	T	Y
AX-94805563	3A	742613031	C	C	C	C	C	C	T	C	C	C	C	Y	C	C	Y	C	C	T	C	C	Y	C	Y	C	C	C	T	Y	C	C	C	C	C	Y	C	Y	C	C	C	C	Y	C	C	C	C	C	C
AX-94730983	3A	742766668	A	R	R	G	A	R	A	A	R	N	R	A	A	N	N	A	N	A	A	A	A	R	N	A	A	A	N	A	A	N	R	N	R	R	A	A	A	A	A	A	A	G	A	N	A	R	N
AX-94581768	3A	742792437	C	C	C	N	C	G	G	G	G	C	C	C	G	G	C	C	N	N	C	C	C	G	C	G	G	G	S	C	G	G	G	G	C	C	N	C	N	G	G	G	C	G	G	G	C	C	N
AX-94702227	3A	743060415	N	C	G	C	S	N	G	N	C	C	N	C	G	S	G	S	C	C	S	G	C	C	N	S	C	C	G	C	C	G	C	S	C	G	G	S	C	N	S	G	S	S	C	C	C	C	S
AX-95246066	3A	743130377	C	C	C	Y	C	C	Y	C	C	C	C	N	C	C	C	C	C	Y	C	C	C	Y	C	C	N	N	C	N	Y	C	C	C	C	C	C	Y	C	C	C	C	C	C	C	Y	C	C	N
AX-94766807	3A	743188601	C	C	C	Y	C	T	N	T	N	N	C	Y	N	T	C	Y	T	N	C	C	N	T	C	N	Y	T	T	Y	N	Y	N	Y	C	C	T	C	T	Y	T	N	C	N	T	T	C	C	C
AX-94838498	3A	743757924	Y	T	T	T	T	T	N	T	T	T	T	T	C	N	T	Y	T	T	N	N	Y	C	Y	T	N	C	T	N	T	C	N	T	T	T	C	Y	C	C	N	T	Y	T	T	Y	T	T	N
AX-95166617	3A	746090238	A	A	A	A	W	A	T	A	A	W	A	A	A	A	T	A	A	A	A	A	A	A	A	A	A	A	T	A	T	T	N	A	A	T	A	A	A	A	A	T	A	A	A	T	A	A	A
AX-94748723	3A	746633470	R	A	A	A	A	A	G	A	G	A	A	R	A	A	R	A	A	R	A	A	R	A	R	G	A	A	R	R	R	G	A	A	A	R	A	R	A	R	A	N	R	A	A	A	A	A	N
AX-94510748	3A	748852175	G	G	G	N	G	T	T	T	N	G	G	G	T	T	G	G	T	T	G	G	G	N	G	N	T	T	T	G	T	N	T	N	G	G	N	G	T	N	T	T	G	T	T	T	G	G	K
AX-94560488	3A	749114141	C	C	C	T	C	T	T	T	T	C	C	C	T	T	C	C	T	T	C	C	C	T	C	T	T	T	T	C	T	N	T	T	C	C	T	C	T	T	T	Y	N	T	T	T	C	C	T
AX-95205663	3A	749331733	T	C	C	C	C	Y	Y	N	T	C	C	C	C	C	C	C	C	C	C	C	C	C	C	T	Y	C	C	C	C	C	C	C	C	C	C	C	C	T	C	T	C	C	C	C	C	C	C
AX-94793174	3A	749346577	G	A	A	A	A	A	G	A	G	A	A	G	G	A	G	A	A	G	A	A	G	A	G	G	N	A	G	G	N	G	A	A	R	G	R	G	A	R	A	G	G	A	A	N	A	A	N
AX-95224251	3A	749346794	A	A	A	A	R	A	G	G	N	A	A	R	A	R	R	A	R	G	A	R	R	A	R	A	A	A	G	R	A	A	N	N	A	R	A	R	N	N	R	R	R	A	A	R	R	A	R
AX-95255318	3A	749403249	G	A	A	A	A	N	A	A	N	A	A	A	A	A	A	A	A	A	A	A	A	A	A	N	N	A	A	A	A	A	A	A	R	N	A	A	A	R	A	N	A	A	R	A	A	A	A
AX-94711229	3A	749470267	N	A	A	A	A	A	C	A	C	A	A	M	A	A	C	A	A	C	A	A	N	A	C	C	N	A	C	N	A	C	A	A	A	C	A	C	A	C	A	C	C	A	A	N	A	A	N
AX-94927426	4A	211608	C	C	C	A	C	A	A	A	A	C	C	C	A	A	C	C	A	A	C	C	C	A	C	A	A	A	A	C	A	A	A	A	C	C	A	C	A	A	A	A	C	A	A	A	C	C	A
AX-94554086	4A	2414345	T	T	T	T	T	T	T	C	C	T	T	T	T	T	Y	Y	T	T	T	T	T	T	T	T	T	T	T	T	T	C	T	N	T	C	T	T	T	T	T	T	T	T	T	T	T	T	T
AX-94620265	4A	3139527	G	G	G	A	G	A	A	A	A	G	G	G	A	A	G	G	A	A	A	G	G	A	G	A	A	A	A	G	A	N	A	A	G	G	A	G	A	A	A	A	G	A	A	A	G	G	R
AX-95014588	4A	3445091	T	T	T	C	Y	T	T	Y	T	T	T	Y	C	C	Y	Y	C	Y	T	Y	Y	N	Y	C	N	C	C	Y	C	C	Y	C	Y	Y	Y	Y	C	C	Y	C	Y	C	C	C	Y	Y	C
AX-94978729	4A	3445106	R	R	R	A	A	N	G	A	G	R	R	A	A	A	A	A	A	A	R	A	A	N	A	A	R	A	A	A	A	A	R	A	A	A	R	A	A	R	N	A	A	A	A	A	A	A	A
AX-95202516	4A	3799443	C	C	C	T	T	C	C	T	C	C	C	T	T	T	T	T	T	T	C	T	T	C	T	T	Y	T	T	T	N	T	Y	T	T	T	T	T	T	T	N	T	T	T	T	T	T	T	T
AX-94665638	4A	3799462	G	G	G	A	A	R	N	A	G	G	G	A	A	A	A	N	A	A	G	A	A	N	A	A	R	A	A	A	A	A	R	A	A	A	A	A	A	A	A	A	A	A	A	A	A	A	A
AX-94564822	4A	4620085	R	R	R	G	G	A	G	R	A	N	N	G	N	G	R	G	G	G	R	G	G	N	G	G	A	A	A	R	G	A	A	R	G	N	N	G	G	R	N	R	G	R	G	G	G	G	R
AX-95126745	4A	5464991	A	A	A	A	A	N	A	N	G	A	R	N	A	A	A	R	A	N	R	R	R	N	R	A	G	A	A	R	G	A	N	G	A	A	G	R	G	N	G	R	R	G	N	G	A	A	G
AX-95164026	4A	6345497	G	N	G	G	G	N	G	G	A	R	R	G	G	A	G	G	G	G	G	G	G	R	N	G	R	N	G	G	A	G	A	G	R	G	N	G	A	G	R	G	G	G	A	G	G	R	R
AX-94765269	4A	7154956	A	N	A	A	A	R	A	R	A	R	R	A	R	R	R	A	A	A	R	A	A	A	A	A	A	A	R	R	R	A	R	R	R	R	A	A	R	A	A	A	A	A	N	A	A	R	R
AX-94807329	4A	11811377	A	A	N	A	A	A	A	N	A	A	A	R	N	A	A	N	A	A	A	G	A	A	A	G	R	A	A	A	A	A	R	A	A	A	N	A	A	R	A	R	A	A	A	G	A	A	A
AX-95104288	4A	12169169	C	N	C	C	C	C	Y	C	C	C	C	C	C	C	Y	C	C	C	Y	C	Y	C	N	C	N	C	T	T	C	T	C	Y	C	N	N	T	C	C	C	C	T	C	C	C	C	C	Y
AX-94520571	4A	12208796	T	T	K	K	T	K	N	K	T	T	T	N	K	K	G	T	N	N	G	T	G	N	G	T	K	N	G	G	K	K	K	N	T	G	G	G	K	K	K	G	G	K	K	K	T	T	N
AX-94715337	4A	12209040	A	A	A	A	A	A	G	A	A	A	A	A	A	A	G	A	A	A	G	A	G	A	G	A	R	A	G	G	A	G	A	G	A	G	G	G	A	A	A	G	G	A	A	A	A	A	R
AX-94409394	4A	12394855	C	C	C	C	C	C	G	N	C	C	C	C	C	C	C	C	C	C	G	C	C	C	C	C	C	C	C	C	C	C	N	S	C	C	C	C	C	C	C	C	C	C	C	C	C	C	S
AX-94514459	4A	12543075	G	G	G	G	S	G	S	G	G	G	G	G	S	G	N	G	G	G	N	G	C	G	S	G	G	G	S	C	G	S	S	S	G	N	S	N	G	G	G	S	C	G	G	G	G	G	G
AX-94797959	4A	12623918	G	A	G	G	G	G	N	G	G	G	A	G	G	A	G	G	G	G	N	G	G	G	G	G	N	G	G	G	G	G	N	R	A	G	G	G	G	G	R	G	G	A	G	G	G	G	N
AX-95229411	4A	12682898	C	C	C	C	C	C	T	C	Y	C	C	C	Y	C	C	C	C	C	T	C	C	N	C	C	C	N	C	C	N	N	N	T	C	C	N	C	C	C	Y	N	C	C	Y	N	C	C	Y
AX-94752113	4A	13757992	N	Y	C	C	C	C	Y	C	C	C	C	C	N	T	C	C	C	N	N	C	N	C	N	N	Y	C	N	C	N	N	N	N	Y	C	Y	Y	C	T	C	C	Y	N	C	C	C	C	Y
AX-94823242	4A	15641987	A	N	N	G	N	G	A	G	G	G	A	R	G	A	G	R	G	G	A	G	A	G	A	G	G	G	G	N	N	G	G	G	N	G	G	A	G	R	G	G	A	R	G	G	G	G	R
AX-95258395	4A	16032213	G	G	G	N	G	G	N	N	R	G	G	G	A	A	G	G	A	R	G	G	G	A	G	N	G	N	G	G	A	N	N	G	G	G	G	G	N	N	N	A	G	G	A	G	G	G	R
AX-95169202	4A	24766934	G	G	G	G	G	G	G	R	G	G	G	G	G	G	A	G	G	G	G	G	N	G	R	G	G	G	A	A	G	A	G	G	G	A	G	A	G	G	G	A	A	G	G	G	G	G	G
AX-94739181	4A	25213478	C	C	C	G	C	C	G	G	G	C	S	C	G	C	C	C	S	C	S	C	C	C	C	G	S	G	C	S	G	C	C	S	C	C	C	C	G	C	S	C	C	G	C	C	N	C	N
AX-95245052	4A	27297370	N	Y	Y	C	Y	C	T	C	C	Y	Y	Y	Y	C	Y	Y	C	C	Y	Y	T	C	N	C	C	N	Y	Y	Y	C	N	Y	Y	Y	C	T	T	T	Y	N	T	C	C	C	Y	Y	T
AX-94873441	4A	28250712	C	T	C	C	N	T	N	C	C	C	Y	C	C	T	T	C	C	C	C	C	T	T	T	C	Y	C	T	T	C	T	Y	C	C	T	T	T	T	Y	T	T	T	C	C	C	C	C	Y
AX-94823192	4A	29073245	T	C	T	T	C	N	Y	T	T	Y	C	T	T	C	T	T	T	T	T	T	T	Y	T	T	T	T	T	T	N	T	Y	T	T	T	T	T	C	T	Y	T	T	T	T	Y	T	T	Y
AX-95019395	4A	29453952	T	Y	T	T	Y	T	T	T	T	T	Y	T	T	C	Y	T	T	T	T	T	T	C	T	T	T	T	C	Y	C	T	N	T	T	Y	T	T	C	T	C	N	T	T	T	T	T	T	T
AX-94645848	4A	29793028	C	A	C	C	M	C	C	C	C	N	A	C	C	N	A	C	C	C	C	C	C	A	C	C	C	C	A	A	N	C	N	C	C	A	C	C	A	C	A	C	C	C	C	C	C	C	N
AX-94460475	4A	29793110	A	G	A	A	R	A	A	A	A	A	R	A	A	G	N	A	A	A	A	A	A	N	A	A	A	A	G	N	G	A	G	A	A	G	A	A	G	A	G	A	A	A	A	A	A	A	A
AX-94477697	4A	30137299	C	T	C	C	Y	C	C	C	C	Y	N	C	C	N	T	C	C	C	C	C	C	N	C	C	C	C	T	T	Y	C	Y	C	C	T	C	C	N	C	N	C	C	C	C	C	C	C	C
AX-94807421	4A	30290552	T	Y	T	T	Y	T	T	T	T	N	N	T	T	Y	Y	T	T	T	T	T	T	Y	T	T	Y	Y	Y	Y	Y	Y	T	T	T	Y	Y	T	Y	Y	Y	Y	T	T	T	T	T	T	T
AX-95090477	4A	37282846	R	A	R	R	A	A	A	R	G	R	N	R	A	N	A	R	N	G	A	R	R	A	R	A	R	A	A	A	N	A	N	R	A	A	A	N	R	A	A	A	N	G	R	A	R	R	A
AX-94683665	4A	38366694	C	C	C	C	C	C	C	C	C	C	C	C	C	C	C	C	C	C	C	C	C	C	C	C	C	C	C	C	C	C	C	C	C	C	C	C	C	C	C	C	C	C	C	C	C	C	C
AX-94532720	4A	40442385	C	C	C	T	T	N	N	T	T	Y	N	T	N	N	T	T	T	T	C	T	T	N	T	C	N	N	T	C	T	T	Y	Y	T	T	T	T	N	N	C	T	T	T	T	T	T	Y	N
AX-94437374	4A	40442420	G	G	G	G	G	G	G	G	G	G	G	G	G	G	G	N	G	G	A	G	G	N	G	G	G	N	G	G	A	G	N	R	G	G	G	G	N	G	R	G	G	G	R	G	G	G	G
AX-94549735	4A	40879550	T	T	T	C	C	N	T	Y	C	Y	T	C	T	T	C	C	C	C	C	C	C	C	Y	T	C	T	C	T	C	C	C	C	C	C	C	C	T	C	T	C	C	C	Y	T	C	N	Y
AX-94582600	4A	41918989	T	T	T	G	G	T	T	K	G	K	T	G	T	T	G	G	G	G	T	G	G	G	G	T	G	T	G	T	T	G	K	K	G	G	G	G	T	G	T	G	G	G	G	T	G	G	N
AX-94484180	4A	43031607	C	C	C	C	C	C	N	C	C	C	C	C	C	C	C	C	C	C	T	C	C	C	C	C	C	C	C	C	T	C	C	Y	C	C	C	C	C	C	C	C	C	C	C	C	C	C	C
AX-95142576	4A	43365322	T	T	T	C	C	T	T	C	C	Y	T	C	T	T	C	C	C	C	C	C	C	C	C	T	C	T	C	T	C	C	N	C	C	C	C	C	T	C	T	C	C	C	C	T	C	C	Y
AX-95249678	4A	43698829	Y	Y	Y	T	Y	N	N	T	N	Y	Y	Y	N	Y	Y	Y	T	T	C	Y	Y	N	Y	T	T	T	T	Y	C	N	Y	N	Y	Y	N	Y	Y	Y	T	T	Y	N	Y	T	Y	Y	Y
AX-95188776	4A	45142425	G	G	G	G	G	G	G	G	G	G	G	G	G	G	G	G	G	G	N	G	G	G	G	G	G	G	G	G	A	G	G	R	G	G	G	G	G	G	G	G	G	G	G	G	G	G	G
AX-94592862	4A	46123526	A	A	A	A	T	A	N	N	A	A	A	A	A	N	T	W	W	A	T	A	A	A	A	A	A	A	T	A	T	T	A	W	A	T	T	A	A	N	N	T	A	A	A	N	A	A	A
AX-94453350	4A	47106075	G	G	G	S	G	G	G	G	C	S	G	C	G	S	G	C	C	C	G	C	C	N	C	C	S	G	G	G	G	G	G	G	C	G	N	C	G	N	G	G	C	N	S	G	N	C	G
AX-94933660	4A	47137204	N	T	T	N	T	T	T	T	N	N	T	Y	T	T	T	Y	N	N	T	Y	Y	N	Y	Y	Y	T	T	T	T	T	T	T	Y	T	Y	Y	T	T	T	T	Y	Y	Y	T	Y	Y	T
AX-94455967	4A	47144747	C	C	C	T	C	C	C	C	T	Y	N	T	Y	C	C	N	T	T	C	N	T	Y	T	T	Y	C	C	C	C	Y	N	Y	Y	C	N	T	C	N	C	C	T	T	T	N	T	T	C
AX-94477080	4A	48290485	A	A	A	A	A	A	A	A	A	A	A	A	A	A	A	A	A	A	A	A	A	A	A	A	A	A	A	A	A	A	A	A	A	A	A	A	A	A	A	A	A	A	A	A	A	A	A
AX-94657503	4A	48530854	T	T	N	C	T	T	T	T	Y	Y	T	C	T	T	T	C	N	C	T	C	C	Y	C	N	Y	T	T	T	T	T	T	T	C	T	T	C	T	T	T	T	C	C	T	T	C	C	T
AX-94708354	4A	57815332	G	A	A	A	G	A	A	A	R	G	G	N	A	A	G	G	A	A	G	G	N	A	G	N	A	A	R	G	A	A	A	R	A	N	R	G	A	N	A	R	G	N	A	N	G	G	N
AX-94639509	4A	58571248	T	T	C	T	C	C	C	N	T	C	T	T	C	T	C	C	N	T	T	C	C	C	C	C	Y	T	C	C	N	C	Y	Y	T	C	C	C	C	C	C	C	C	T	C	C	C	C	C
AX-95157366	4A	60934554	T	T	T	C	T	T	T	T	C	Y	T	C	T	T	T	C	C	C	T	C	C	Y	C	C	Y	T	T	T	Y	T	T	Y	C	T	T	C	T	T	T	N	C	C	C	T	C	C	T
AX-95009545	4A	63545963	T	T	N	C	T	T	T	T	N	Y	T	C	T	T	Y	C	C	C	T	C	C	N	C	C	N	T	T	T	T	T	T	T	C	T	T	C	T	T	T	T	C	N	Y	T	C	Y	T
AX-95133300	4A	68691437	C	Y	Y	C	C	C	C	Y	C	C	Y	C	Y	Y	C	C	C	C	C	C	C	C	C	C	N	N	C	C	C	C	C	C	C	C	C	C	Y	C	N	C	C	C	C	C	C	C	C
AX-94966306	4A	69268323	G	C	C	G	G	G	G	C	G	N	S	G	C	C	G	G	G	G	G	G	G	G	G	G	S	G	G	G	G	G	S	G	G	G	G	G	C	G	S	G	G	G	G	G	G	G	G
AX-94941084	4A	79054747	R	A	A	G	A	A	A	A	G	R	A	G	A	A	A	G	G	G	A	G	G	N	G	G	R	A	A	A	A	A	A	A	G	A	A	G	A	R	N	A	G	G	G	A	G	N	A
AX-94975607	4A	86853368	Y	T	Y	C	Y	C	C	C	C	Y	T	Y	C	Y	Y	Y	C	C	T	Y	Y	C	Y	C	Y	T	C	Y	T	C	N	Y	T	Y	C	Y	C	C	C	C	Y	Y	C	C	Y	Y	C
AX-94861607	4A	97874190	G	G	G	K	G	T	K	T	T	G	G	G	N	K	G	G	K	K	G	G	G	K	G	N	T	T	K	G	T	K	K	K	G	G	G	G	K	N	K	T	G	K	T	T	G	G	G
AX-94628067	4A	103075444	K	G	G	T	T	T	T	G	N	K	G	K	G	G	T	T	T	T	G	T	T	T	T	T	K	T	T	K	T	T	G	K	T	T	T	T	G	N	N	T	T	T	T	T	T	T	T
AX-94894323	4A	103077344	C	T	N	C	C	C	C	T	C	Y	T	Y	T	T	C	N	N	C	T	C	C	C	C	C	T	T	C	C	Y	Y	T	Y	C	C	C	C	T	C	T	C	C	N	T	C	C	C	C
AX-94967489	4A	104267039	G	R	R	G	G	G	G	N	G	R	R	G	N	A	G	G	G	G	R	G	G	G	G	G	N	G	G	G	G	N	A	R	G	G	G	G	A	G	A	N	G	G	G	G	G	G	G
AX-95161897	4A	104375715	N	Y	N	T	T	N	T	C	T	N	Y	T	C	C	T	N	T	T	Y	T	T	T	T	T	N	T	T	T	N	T	C	Y	T	T	T	T	C	T	C	T	T	T	N	N	T	T	T
AX-94728067	4A	104409378	T	K	K	T	T	T	T	T	T	T	K	T	T	N	T	T	T	T	K	T	T	T	T	T	T	T	T	T	T	T	T	T	T	T	T	N	T	T	T	T	T	T	T	T	N	T	N
AX-94929909	4A	104704646	A	R	G	N	A	A	A	G	A	A	N	A	N	R	A	A	A	A	G	A	A	A	A	N	R	A	A	A	A	A	N	G	A	A	A	A	R	A	N	A	A	A	A	A	A	A	A
AX-95189551	4A	109425714	G	K	K	G	G	G	G	T	G	G	K	G	T	T	G	G	N	G	K	G	G	K	G	G	K	K	N	G	G	G	T	K	G	G	G	G	T	G	T	G	G	G	G	G	G	G	N
AX-94705932	4A	109844965	C	T	T	C	C	C	C	T	C	Y	T	C	T	T	C	C	C	C	T	C	C	C	C	C	Y	C	C	C	C	C	T	Y	C	C	C	C	T	C	T	C	C	C	C	C	C	C	C
AX-94510106	4A	110875989	C	S	S	C	C	C	C	G	C	C	S	C	G	G	C	C	C	C	S	C	C	C	C	C	S	C	C	C	C	C	N	S	C	C	C	C	G	C	G	C	C	C	C	S	C	C	C
AX-94472754	4A	111292524	T	C	Y	T	T	T	T	C	T	N	N	T	C	C	T	T	T	T	C	T	T	T	T	T	Y	T	T	T	T	T	C	Y	T	T	T	T	C	T	C	T	T	T	T	T	T	T	T
AX-95000483	4A	112587141	C	T	T	C	C	C	C	T	C	Y	T	C	T	T	C	C	C	C	T	C	C	C	C	C	Y	C	C	C	C	C	T	N	C	C	C	C	T	C	T	N	C	C	C	C	C	C	C
AX-94481549	4A	113854919	T	C	C	T	T	T	T	Y	T	N	Y	T	N	N	T	T	T	T	C	T	T	T	T	T	Y	T	T	T	T	T	N	Y	T	T	T	T	C	T	C	T	T	T	T	T	T	T	T
AX-95239200	4A	113855466	T	N	Y	T	T	T	T	Y	T	T	Y	T	C	C	T	T	T	T	Y	T	T	T	T	T	Y	T	T	T	T	T	C	Y	T	T	T	T	C	T	C	T	T	T	T	T	T	T	T
AX-94804538	4A	114587170	A	N	R	A	A	A	A	G	A	A	R	A	G	G	A	A	A	A	R	A	A	A	A	A	G	N	A	A	A	A	G	R	A	A	A	A	G	A	G	N	A	A	N	A	A	A	A
AX-94410077	4A	116471010	C	S	S	C	C	C	C	N	C	C	S	C	G	G	C	C	C	C	G	C	C	C	C	C	S	C	C	C	C	C	G	S	C	C	C	C	G	C	G	C	C	C	C	C	C	C	C
AX-94392436	4A	117333730	G	A	A	G	G	G	G	A	G	G	N	G	A	N	G	G	G	G	A	G	G	G	G	G	R	G	G	G	G	G	A	R	G	G	G	G	A	G	A	G	G	G	G	G	G	G	N
AX-94660158	4A	117940309	C	T	T	Y	C	Y	Y	T	C	Y	T	C	T	T	C	C	N	C	T	C	C	Y	C	C	T	Y	C	C	Y	C	T	N	C	C	N	C	T	C	T	Y	C	C	Y	Y	C	C	N
AX-94610182	4A	119083562	G	A	A	G	G	G	G	A	N	R	A	G	A	A	G	G	G	G	A	G	G	G	G	R	R	G	G	G	N	G	A	A	G	G	G	G	A	G	A	R	G	N	R	G	G	G	R
AX-94528357	4A	123915966	Y	T	T	C	Y	C	Y	N	N	Y	N	Y	T	T	Y	Y	N	N	T	Y	Y	C	Y	C	C	N	C	Y	C	C	T	T	Y	Y	N	Y	T	N	N	N	Y	Y	C	C	Y	Y	C
AX-95257299	4A	125039150	C	M	M	M	C	C	M	A	C	C	M	C	A	A	C	C	C	N	A	C	C	M	M	C	A	C	N	C	M	M	N	A	C	C	N	C	A	M	N	M	C	M	M	N	C	C	M
AX-94622395	4A	126415351	T	Y	T	T	T	T	T	T	T	T	Y	T	T	C	T	T	T	T	Y	T	T	T	T	T	N	C	T	T	T	T	N	Y	Y	T	T	T	N	T	T	N	T	C	T	T	T	T	N
AX-94394373	4A	127284498	C	Y	Y	C	C	C	C	T	C	C	Y	C	T	T	C	C	C	C	N	C	C	C	C	C	Y	C	C	C	C	C	T	T	C	C	C	C	T	C	T	C	C	C	C	C	C	C	N
AX-95241555	4A	133058624	R	A	A	N	R	G	R	A	N	N	A	R	N	A	R	R	G	N	A	N	R	G	R	N	N	N	G	R	A	G	R	N	R	R	G	R	N	G	A	N	R	G	A	G	R	R	A
AX-94723953	4A	134208203	C	T	T	C	C	C	C	T	Y	Y	T	Y	T	T	C	Y	Y	C	T	C	N	C	N	C	N	N	C	C	Y	C	T	Y	C	C	Y	C	T	N	T	Y	C	C	Y	C	C	C	C
AX-94472763	4A	134634298	N	C	C	G	G	G	G	C	S	N	C	S	C	C	G	N	S	G	C	G	G	G	G	G	C	S	N	S	S	N	C	S	G	G	S	G	C	N	C	S	G	N	S	G	G	G	G
AX-94864423	4A	135346464	G	C	G	G	G	G	G	G	G	G	N	S	G	C	G	G	G	G	N	G	G	G	G	G	S	C	G	G	G	G	S	S	N	G	G	G	G	G	G	G	G	C	G	G	G	G	G
AX-94666954	4A	136432930	N	A	R	N	N	N	R	R	N	G	N	G	R	A	G	R	R	R	A	G	G	R	G	R	A	N	N	G	G	R	A	R	N	N	R	G	N	R	R	R	N	A	N	R	G	G	R
AX-94617426	4A	136860336	G	G	G	T	G	T	T	T	T	G	G	G	T	T	G	G	T	T	G	G	G	T	G	T	T	T	T	G	T	T	T	T	G	G	T	G	T	T	T	T	G	T	T	T	G	G	T
AX-94839679	4A	136894495	G	R	R	G	G	R	G	R	G	G	R	G	R	G	G	G	G	G	N	G	G	G	G	G	R	N	G	G	G	G	R	R	G	G	G	G	R	G	R	G	G	G	G	N	G	G	G
AX-94446106	4A	137168899	G	C	C	G	G	G	G	C	G	S	C	G	C	C	G	G	G	G	C	G	G	G	G	G	S	G	G	G	G	G	C	S	G	G	G	G	C	G	C	G	G	G	G	G	G	G	G
AX-94493803	4A	137529775	T	C	C	T	T	T	T	C	T	Y	C	T	C	N	T	T	T	T	C	T	T	T	T	T	Y	T	T	T	T	T	C	Y	T	T	T	T	C	T	C	T	T	T	T	T	T	T	T
AX-95111935	4A	140706600	T	C	C	T	T	T	T	Y	T	Y	C	T	Y	Y	T	T	T	T	C	T	T	T	T	T	Y	N	T	T	N	T	Y	N	T	T	T	T	Y	T	Y	T	T	T	T	T	T	T	T
AX-94592842	4A	148130327	G	G	G	A	G	A	A	A	A	G	G	G	A	A	G	G	A	A	G	G	G	A	G	A	A	A	A	G	A	A	A	A	G	G	A	G	A	A	A	A	G	A	A	A	G	G	A
AX-94497371	4A	162136969	C	C	C	T	C	T	T	T	T	C	C	C	T	T	C	C	T	T	C	C	C	T	C	T	T	T	T	C	T	T	T	T	C	C	T	C	T	T	T	T	C	T	T	T	C	C	T
AX-94722330	4A	162160552	G	S	G	N	G	S	G	G	S	S	G	S	S	C	S	N	G	N	S	G	S	S	S	C	C	N	C	N	N	N	N	G	S	S	C	S	S	N	C	G	S	C	N	S	G	G	C
AX-94478215	4A	164397930	T	Y	Y	T	T	T	C	C	T	T	Y	T	C	C	T	T	C	T	N	T	T	T	T	T	Y	T	T	T	T	T	C	Y	T	T	T	T	C	T	C	T	T	T	N	T	T	T	Y
AX-94518793	4A	171219861	A	A	M	N	A	M	M	M	C	A	A	A	C	C	A	A	C	N	A	A	A	C	A	C	N	C	C	A	N	C	C	N	A	A	C	A	C	C	C	C	A	C	N	M	A	A	M
AX-94425007	4A	181619345	T	T	T	T	T	T	T	T	T	T	T	T	T	T	T	T	T	T	T	T	T	T	T	T	T	T	T	T	T	T	T	T	T	T	T	T	T	T	T	T	T	T	T	T	T	T	T
AX-94428309	4A	227089452	Y	T	T	T	Y	T	N	Y	T	Y	Y	Y	T	T	N	Y	T	Y	Y	N	Y	N	Y	N	N	T	T	Y	N	N	N	T	Y	Y	N	Y	T	N	T	N	N	T	T	T	Y	N	C
AX-94392668	4A	230998801	T	C	C	T	T	T	C	N	T	T	Y	T	N	C	T	T	N	T	Y	T	T	T	T	T	Y	T	T	T	T	T	C	Y	T	T	T	T	C	T	C	T	T	T	T	T	T	T	N
AX-94569311	4A	248834376	C	C	C	C	C	Y	C	Y	C	C	C	C	C	C	C	C	C	C	C	C	C	C	C	C	C	Y	C	C	C	N	C	Y	C	C	C	C	C	C	C	C	C	C	Y	C	C	C	Y
AX-94411486	4A	248968994	G	G	G	A	G	A	A	A	A	G	G	G	A	A	G	G	N	A	G	N	G	A	G	A	A	A	A	G	A	A	A	A	G	G	A	G	A	A	A	A	G	A	A	A	G	G	A
AX-94426444	4A	277991000	A	A	A	A	A	A	A	A	A	A	A	A	A	N	A	A	N	A	N	A	A	N	A	A	N	A	A	A	G	A	A	N	A	A	A	A	R	A	N	A	A	A	A	G	A	A	A
AX-94606134	4A	310243829	T	Y	N	T	T	T	C	N	Y	Y	Y	T	T	C	T	T	N	T	Y	T	T	T	T	T	N	T	N	T	T	Y	N	T	T	T	T	T	Y	T	N	T	T	T	N	Y	T	T	Y
AX-95125412	4A	318037166	G	A	N	G	G	A	G	A	G	N	A	G	G	A	G	N	A	G	A	G	A	R	A	A	A	A	A	G	G	A	A	G	R	G	A	A	G	G	A	A	A	G	A	G	A	A	A
AX-94394855	4A	323788515	G	R	R	G	G	G	A	A	N	G	R	G	A	A	G	G	A	G	R	G	G	R	G	G	A	R	G	G	R	N	A	A	G	G	G	G	A	G	A	N	G	G	R	R	G	G	R
AX-94701459	4A	333201986	T	Y	Y	N	T	C	T	T	T	T	T	T	T	C	T	T	T	T	T	T	T	T	T	T	T	T	T	T	T	T	N	T	Y	T	T	T	T	T	T	T	T	C	C	T	T	T	T
AX-94627681	4A	342457937	C	C	C	T	C	T	T	T	T	C	C	C	T	T	C	C	T	T	C	C	C	T	C	T	T	T	T	C	T	T	T	T	C	C	T	C	T	T	T	T	C	T	T	T	C	C	T
AX-95087040	4A	407610364	A	R	N	A	A	G	A	A	A	A	A	A	A	R	A	A	R	A	R	A	A	R	A	R	A	A	N	A	N	A	A	A	A	A	N	A	R	R	A	A	A	A	A	R	A	A	R
AX-94499092	4A	413576763	G	R	R	G	G	G	N	A	G	G	R	G	A	R	G	G	A	G	R	G	G	G	G	G	N	N	G	G	G	G	A	R	G	G	G	G	A	G	A	G	G	G	G	G	G	G	R
AX-94943798	4A	435440380	T	C	T	T	N	C	C	T	C	C	C	C	C	C	T	C	Y	C	T	C	T	C	T	T	C	C	T	T	T	T	C	C	Y	T	T	T	T	C	C	T	T	C	C	C	C	C	C
AX-94422838	4A	436382705	T	T	T	A	T	A	A	A	A	T	T	T	A	A	T	T	A	A	T	T	N	A	T	A	A	A	A	T	A	A	A	A	T	T	A	T	A	A	A	A	T	A	A	A	T	T	A
AX-94613167	4A	440185853	A	A	A	G	A	N	G	R	G	A	A	A	G	G	A	A	G	G	A	A	A	G	A	G	R	G	N	A	G	G	G	N	A	A	G	A	G	G	G	G	A	G	G	G	A	A	N
AX-95166040	4A	447321378	T	T	C	C	T	Y	T	N	Y	T	T	C	Y	Y	T	T	Y	C	T	T	Y	N	T	T	Y	Y	Y	T	Y	C	Y	T	T	T	Y	T	Y	Y	Y	C	T	T	Y	Y	T	T	T
AX-94674955	4A	472957903	T	G	N	T	T	T	T	N	T	T	K	T	G	G	T	T	T	T	T	T	T	T	T	T	T	T	T	T	T	T	G	T	T	T	T	T	G	T	K	T	T	T	T	T	T	T	T
AX-94404276	4A	476985345	T	N	T	C	T	C	T	T	Y	T	C	Y	Y	N	T	Y	Y	C	C	C	N	N	C	T	Y	Y	T	Y	T	N	Y	C	C	N	T	C	Y	T	T	T	C	C	N	C	N	C	N
AX-94797219	4A	492379813	R	R	R	G	R	A	G	G	R	R	R	N	N	A	R	N	G	N	A	R	R	G	R	A	G	A	G	R	A	R	G	N	R	R	A	R	N	N	G	N	R	G	A	A	R	R	A
AX-95145288	4A	495801414	C	G	G	C	C	C	G	G	C	S	G	C	S	S	C	C	N	C	G	C	C	C	C	C	N	C	C	C	C	C	G	S	C	C	C	C	N	C	G	C	C	C	C	C	C	C	S
AX-95084162	4A	497441709	A	A	A	T	A	T	T	T	T	A	A	A	T	T	A	A	T	T	A	A	A	T	A	T	T	T	T	A	T	T	T	T	A	A	T	A	T	T	T	T	A	T	T	T	A	A	T
AX-94920574	4A	504194827	G	G	G	G	G	T	K	T	G	G	G	G	N	T	G	G	N	T	G	G	G	T	G	G	T	T	T	G	N	G	N	K	G	G	K	G	T	N	G	G	G	N	T	T	G	G	G
AX-94672426	4A	511080305	G	G	G	G	G	G	G	G	G	G	G	G	G	G	G	G	G	G	G	G	G	G	G	G	G	G	G	G	G	G	G	K	G	G	G	G	G	G	G	G	G	G	G	G	G	G	G
AX-95229427	4A	520125743	A	A	A	T	A	T	T	T	T	A	A	A	T	T	A	A	T	T	A	A	A	T	A	W	T	T	T	A	T	T	T	T	A	A	T	A	T	T	T	T	A	T	T	T	A	A	W
AX-94606279	4A	521549128	C	C	C	C	C	M	M	M	M	C	C	C	M	N	C	C	M	M	C	C	C	M	C	C	C	M	M	C	C	N	M	M	C	C	N	C	M	N	M	M	C	M	M	M	C	C	C
AX-94385575	4A	521609833	T	C	Y	Y	T	T	C	C	T	Y	Y	T	C	C	T	T	C	T	C	T	T	T	T	T	C	T	T	T	T	T	C	C	T	T	T	T	C	T	C	T	T	T	T	T	T	T	Y
AX-95119611	4A	533447625	T	T	T	T	T	T	T	T	T	T	T	T	T	T	T	T	T	T	T	T	T	T	T	T	T	T	T	T	T	T	T	T	T	T	T	T	T	T	T	T	T	T	T	T	T	T	T
AX-95105252	4A	534811971	Y	T	N	T	Y	N	T	T	C	Y	T	Y	T	T	Y	Y	T	N	T	Y	Y	Y	Y	C	T	T	N	Y	Y	C	T	T	Y	Y	Y	Y	T	Y	T	Y	Y	C	Y	Y	Y	Y	Y
AX-94428650	4A	537591933	A	G	G	A	A	A	R	G	A	R	G	A	G	G	A	R	A	A	G	A	A	A	A	A	R	R	A	A	A	A	R	R	A	A	R	A	G	A	G	A	A	A	R	A	A	A	R
AX-94945797	4A	541340685	T	C	C	T	T	T	T	N	T	T	N	T	C	N	T	T	T	T	C	T	T	T	T	T	Y	T	T	T	T	T	T	N	T	T	T	T	N	T	Y	T	T	T	T	T	T	T	T
AX-94818960	4A	542489906	Y	C	Y	C	C	N	T	C	C	N	T	C	T	N	N	N	T	C	C	T	C	C	C	T	C	T	C	Y	T	Y	N	N	N	N	C	C	T	Y	T	C	C	C	N	N	C	C	Y
AX-94827484	4A	544058114	A	G	A	A	A	A	A	A	A	A	R	A	A	G	A	A	A	A	R	A	A	A	A	A	G	A	A	A	A	A	A	A	R	A	A	A	A	A	A	A	A	G	A	A	A	A	A
AX-95135353	4A	562291458	S	G	S	C	S	C	C	S	N	S	G	S	S	S	S	S	S	N	G	S	S	C	S	C	N	N	C	S	C	C	S	N	S	S	C	N	S	C	S	C	S	C	N	C	S	S	C
AX-94443954	4A	570264585	C	T	C	C	C	C	Y	Y	C	C	Y	C	Y	Y	C	C	Y	C	Y	C	C	Y	C	C	N	C	C	C	C	C	Y	Y	C	C	C	C	Y	C	Y	C	C	C	C	C	C	C	C
AX-95212081	4A	570466122	G	G	G	N	G	G	C	G	N	G	G	G	G	G	G	G	C	G	G	G	G	G	G	G	G	G	G	G	G	G	S	G	G	G	G	G	G	G	G	G	G	G	G	G	G	G	G
AX-95167694	4A	574868862	G	K	K	G	G	G	T	T	G	K	K	G	T	T	G	G	T	G	K	G	G	T	G	G	T	G	G	G	G	G	T	N	G	G	G	G	T	G	T	G	G	G	G	G	G	G	N
AX-94766675	4A	575009572	T	C	C	T	T	T	C	C	T	T	Y	T	C	C	T	T	C	T	N	T	T	Y	T	T	Y	T	T	T	T	T	C	Y	T	T	T	T	C	N	C	T	T	T	T	T	T	T	N
AX-95183268	4A	576923175	T	C	T	T	T	T	T	C	T	N	Y	T	C	C	T	T	T	T	C	T	T	C	T	T	Y	T	T	T	T	T	T	Y	T	T	T	T	C	T	C	T	T	T	T	T	T	T	Y
AX-94728173	4A	577230189	T	T	T	T	T	N	T	T	T	T	T	T	T	T	T	G	T	N	K	K	T	T	T	T	K	T	T	N	T	T	T	G	K	T	N	T	G	T	K	T	T	G	T	G	T	T	T
AX-94687779	4A	581220270	T	Y	Y	T	T	T	C	Y	T	N	C	T	C	N	T	T	Y	T	N	T	T	Y	T	T	N	T	T	T	T	T	Y	Y	T	T	T	T	C	T	Y	T	T	T	Y	N	T	T	Y
AX-95004631	4A	581222609	G	R	A	G	G	G	A	R	G	G	R	G	R	R	G	G	R	G	A	G	G	N	G	G	R	G	G	G	N	G	R	N	G	G	G	G	R	G	R	N	G	G	G	G	G	G	R
AX-94400142	4A	581754986	G	R	R	G	G	G	A	A	G	G	R	G	A	A	G	G	A	R	N	G	G	N	G	G	R	G	G	G	G	G	A	R	G	G	G	G	N	G	A	G	G	G	G	G	G	G	R
AX-95248090	4A	582525972	A	N	N	A	A	N	N	G	A	N	G	R	G	G	A	R	G	A	G	A	A	N	A	A	R	A	A	R	A	A	G	R	A	A	A	A	G	A	G	A	A	A	A	R	A	A	R
AX-94563364	4A	583909391	C	T	T	C	C	C	T	T	C	Y	T	C	N	N	C	C	T	C	T	C	C	C	C	C	T	C	C	C	C	C	T	N	C	C	C	C	T	C	T	C	C	C	C	C	C	C	Y
AX-94407690	4A	583953494	A	G	R	A	A	A	G	G	A	N	R	A	G	G	A	A	G	A	G	A	A	A	A	A	R	A	A	A	A	A	G	R	A	A	A	A	G	A	G	A	A	A	A	A	A	A	A
AX-94508847	4A	583974873	T	W	W	T	T	T	A	W	T	W	W	T	A	A	T	T	A	T	W	T	T	T	T	T	W	T	T	T	T	T	A	W	T	T	T	T	A	T	A	A	T	T	T	T	T	T	W
AX-95158169	4A	584068369	C	N	N	C	C	C	T	T	C	Y	Y	C	Y	N	C	C	N	C	Y	C	C	C	N	C	N	C	C	C	C	C	N	Y	C	C	C	C	T	C	N	T	C	C	C	C	C	C	Y
AX-94400451	4A	584271661	C	G	G	C	C	S	G	G	C	N	G	C	G	G	C	C	G	S	G	C	C	N	N	S	G	N	N	C	S	C	G	N	C	C	C	C	G	C	G	G	C	C	S	S	C	C	S
AX-94525446	4A	584349479	C	N	Y	C	C	C	T	T	C	N	Y	C	T	T	C	C	T	C	Y	C	C	C	C	C	Y	C	C	C	C	C	T	Y	C	C	C	C	T	C	T	T	C	C	C	C	C	C	Y
AX-94938612	4A	590116625	A	A	A	A	A	A	A	A	A	A	A	A	A	A	C	A	A	A	A	A	M	A	M	A	A	A	A	A	A	A	A	A	A	C	A	C	A	A	A	A	C	A	A	A	A	A	A
AX-94901391	4A	593346355	G	G	G	S	G	G	S	S	N	G	G	S	G	G	G	G	S	S	N	G	G	S	G	G	S	S	G	S	G	G	G	S	G	G	G	G	S	S	S	N	G	G	G	G	S	G	S
AX-95204061	4A	593915525	A	A	A	T	A	T	T	T	N	A	A	A	T	T	A	A	T	T	A	A	A	T	A	T	T	T	T	A	T	T	T	T	A	A	T	A	T	T	T	T	A	T	T	T	A	A	T
AX-95117803	4A	594664440	T	Y	T	T	T	T	N	T	T	T	T	T	C	C	T	T	T	T	Y	T	T	N	T	T	Y	T	T	T	T	T	N	C	T	T	T	T	N	Y	N	T	T	T	T	T	T	T	T
AX-94788427	4A	596161869	T	T	T	T	T	T	T	T	T	T	T	T	T	T	T	T	T	T	T	T	T	T	T	T	T	T	T	T	T	T	T	T	T	T	T	T	T	T	T	T	T	T	T	T	T	T	T
AX-94708695	4A	596218493	G	G	C	G	G	G	G	C	G	G	G	C	C	G	G	G	G	C	G	G	G	G	G	G	G	G	G	G	G	G	G	G	G	G	G	G	G	G	G	G	G	G	G	G	G	G	G
AX-94710396	4A	596537744	A	A	A	A	A	N	A	R	N	A	A	R	G	A	A	R	N	R	A	A	A	A	A	A	A	R	N	A	R	N	R	A	A	A	A	A	R	A	R	N	A	A	A	A	A	A	A
AX-94391368	4A	597015878	A	G	G	G	G	G	N	G	G	G	G	G	G	R	G	G	G	N	G	G	G	G	G	G	G	N	G	G	G	R	G	G	G	G	N	G	N	A	N	A	G	G	G	R	G	G	G
AX-94816781	4A	597909585	T	T	T	T	Y	T	T	N	Y	T	T	Y	Y	T	Y	T	Y	C	T	T	T	N	T	T	T	N	Y	T	N	T	Y	Y	T	Y	T	T	T	T	Y	T	T	T	T	N	N	T	N
AX-94440259	4A	597909831	C	A	C	C	A	M	C	C	M	M	A	A	C	M	C	C	M	M	C	C	A	M	A	A	C	M	M	C	M	C	C	M	C	C	C	A	M	C	M	C	A	M	M	C	C	A	N
AX-94487773	4A	597914202	A	A	R	A	R	A	A	R	R	A	A	R	R	A	R	A	A	R	A	A	N	A	A	A	A	A	R	A	A	A	A	R	A	R	A	A	A	A	A	A	A	A	A	A	A	A	A
AX-95025458	4A	598433552	G	G	T	G	G	G	G	G	G	G	G	G	G	N	T	G	G	G	G	G	G	G	G	G	G	G	T	G	G	G	G	T	G	T	G	G	G	G	G	G	G	G	G	G	G	G	G
AX-94737087	4A	598433633	G	G	N	G	G	G	G	G	A	G	G	G	G	G	N	G	G	G	G	G	G	G	G	G	G	G	A	G	G	G	G	R	G	N	G	G	G	G	G	G	G	G	G	G	G	G	N
AX-94776677	4A	598591838	A	A	R	A	A	A	A	A	A	A	A	A	A	A	R	A	A	A	A	A	A	A	A	A	A	A	G	A	A	A	A	R	A	R	A	A	A	A	N	A	A	A	A	A	A	A	A
AX-94985892	4A	598714500	G	G	R	G	G	G	G	G	A	G	G	G	G	G	R	G	G	G	G	G	G	G	G	G	G	G	A	G	R	G	G	R	G	R	N	G	G	N	N	G	G	G	G	G	G	G	G
AX-94467468	4A	599326520	C	C	C	C	C	C	N	C	C	C	C	C	C	N	N	C	C	C	C	C	C	C	C	N	C	N	N	C	C	G	C	N	C	N	C	C	N	C	S	C	C	N	S	N	C	C	C
AX-94941348	4A	599344671	T	T	T	T	T	T	T	T	T	T	T	T	T	T	A	T	T	T	T	T	T	T	T	T	T	T	A	T	T	T	T	T	T	A	T	T	T	T	T	T	T	T	T	T	T	T	T
AX-94732643	4A	599613464	A	A	C	C	A	M	C	C	A	C	A	A	C	M	A	A	M	N	C	C	C	N	C	N	C	M	M	C	M	M	M	C	C	C	M	C	N	M	C	N	C	M	M	A	C	A	C
AX-94528587	4A	599846393	C	C	C	C	C	C	C	N	C	C	C	C	C	C	T	C	C	C	C	C	C	C	C	C	C	C	T	C	C	C	C	C	C	T	C	C	C	C	Y	C	C	C	N	C	C	C	C
AX-94789404	4A	601357886	A	N	A	A	A	C	C	A	A	A	C	M	N	C	A	A	A	A	C	C	A	A	A	C	M	A	A	A	A	A	C	A	A	A	A	A	A	A	A	A	A	N	M	C	C	A	A
AX-95108463	4A	602261189	G	C	G	G	G	G	N	G	G	N	G	G	N	C	N	G	G	G	G	G	G	S	G	G	G	G	G	G	G	N	G	G	G	G	G	G	N	N	S	C	G	G	G	G	G	G	G
AX-94450390	4A	602911078	G	S	G	G	S	G	G	G	G	G	G	G	G	N	S	G	G	G	G	G	G	N	G	G	G	G	C	G	G	C	G	N	G	S	G	G	C	N	S	C	G	G	G	G	G	G	G
AX-94878546	4A	603378592	S	S	S	C	S	C	C	C	C	S	S	S	C	C	S	S	C	C	S	S	S	C	S	C	C	C	S	S	C	C	C	C	S	N	C	S	C	S	N	S	S	C	C	C	S	S	C
AX-94575655	4A	603452915	C	C	C	Y	C	Y	N	Y	Y	C	C	C	T	T	C	N	Y	T	N	C	C	Y	C	N	Y	Y	Y	C	N	Y	N	Y	C	C	Y	C	C	T	T	T	C	Y	Y	T	C	C	N
AX-95148627	4A	603507179	A	A	A	G	A	A	A	G	G	N	A	A	A	A	A	A	N	A	A	A	A	G	A	A	A	A	G	A	A	A	A	N	A	A	A	A	G	A	G	A	A	A	A	A	A	A	R
AX-94752943	4A	603682927	A	G	G	N	G	G	A	A	A	G	G	G	G	R	A	N	G	G	G	G	R	G	G	G	G	N	G	A	N	A	N	R	G	A	R	G	N	R	R	N	G	G	A	G	G	G	R
AX-94419770	4A	603707382	T	A	A	T	A	T	N	A	A	T	T	A	T	N	T	T	W	A	T	T	A	N	W	T	W	T	A	T	T	A	N	N	W	A	T	A	A	W	A	W	W	T	N	T	T	T	N
AX-94977239	4A	606733202	G	A	A	A	G	A	A	A	A	A	G	A	A	A	G	G	A	A	A	A	A	A	A	A	A	A	G	A	A	G	A	A	A	G	A	A	A	R	N	G	A	A	A	G	A	A	A
AX-95197687	4A	608835055	A	A	A	A	A	A	A	A	A	A	A	A	A	M	A	A	A	A	A	A	A	M	A	A	A	A	A	A	M	A	A	A	A	A	A	A	A	A	A	A	A	A	A	A	A	C	A
AX-94721240	4A	609805169	T	T	T	T	T	Y	N	N	T	Y	T	T	Y	C	T	T	N	N	T	T	T	C	T	T	N	T	T	T	C	T	Y	T	T	T	T	T	N	Y	Y	Y	T	T	N	T	T	C	T
AX-94505956	4A	610493930	N	T	N	T	T	T	T	C	T	N	T	N	T	C	T	Y	T	T	T	C	N	C	T	T	Y	T	T	T	C	T	T	C	T	T	T	T	Y	T	Y	T	T	T	T	T	T	C	Y
AX-94484388	4A	610811005	A	A	A	A	A	A	N	G	A	R	A	A	A	N	A	A	A	A	A	G	A	G	A	A	R	A	A	A	G	A	A	G	A	A	A	A	A	A	R	A	A	A	A	A	A	G	R
AX-94698847	4A	610813381	C	C	Y	T	C	C	Y	C	C	N	C	C	T	N	C	N	C	C	C	C	C	N	C	C	C	C	C	C	Y	C	C	C	C	N	C	C	C	C	C	C	C	C	C	C	N	N	N
AX-94624981	4A	611580837	R	G	G	G	G	G	G	R	N	G	G	G	G	R	G	G	G	G	G	R	G	G	G	G	R	N	G	G	G	G	G	R	G	G	G	G	G	G	G	G	G	G	N	G	G	G	R
AX-94557199	4A	612391036	R	R	R	N	R	G	N	G	G	A	R	R	G	A	R	R	G	G	R	R	R	N	R	G	G	G	G	N	R	G	G	G	R	R	G	R	G	G	G	G	R	G	G	G	R	R	R
AX-95182838	4A	613367700	R	A	N	R	A	A	A	R	A	A	A	A	A	A	A	A	N	N	A	A	A	A	A	A	A	A	A	A	G	A	A	A	A	A	A	A	A	A	A	A	A	A	A	G	A	A	A
AX-94523305	4A	613606494	C	A	N	A	A	A	A	A	A	A	A	A	A	A	A	A	M	A	A	A	A	A	A	A	A	A	A	A	C	C	A	A	A	A	M	A	A	A	A	A	A	A	A	C	A	A	A
AX-95009583	4A	614871146	A	A	A	A	N	A	A	A	A	A	A	A	A	A	A	N	A	A	A	A	A	A	A	R	N	G	A	A	A	A	A	A	A	A	A	A	A	A	A	A	A	A	A	A	A	G	N
AX-94795824	4A	614871173	A	A	A	A	R	A	A	A	A	A	A	A	A	A	A	A	A	A	A	A	A	A	A	N	A	G	A	A	A	A	A	A	A	A	A	A	A	A	A	A	A	A	A	A	A	R	A
AX-94506646	4A	615178496	G	K	G	T	T	G	T	G	T	T	T	T	T	G	T	G	G	T	G	G	G	T	K	K	K	N	T	G	T	T	G	K	G	T	N	G	G	T	K	T	G	G	G	G	T	T	K
AX-94440542	4A	616874275	N	C	C	C	C	C	C	C	C	Y	C	Y	C	C	C	Y	C	C	C	C	C	T	C	C	C	C	T	N	C	C	C	C	N	C	C	C	C	C	C	C	C	C	C	C	T	C	C
AX-94550414	4A	616961339	C	C	C	M	C	A	M	A	M	C	C	C	A	A	C	C	N	M	C	C	C	N	C	N	A	A	A	C	A	M	M	M	C	C	M	C	A	N	A	A	C	A	A	A	C	C	C
AX-95109133	4A	617001800	C	Y	Y	C	C	N	T	T	T	Y	N	Y	N	N	N	Y	N	T	Y	Y	Y	T	Y	T	T	T	T	Y	Y	C	N	T	Y	Y	Y	Y	T	N	Y	N	N	T	T	N	Y	N	T
AX-94625566	4A	617097345	T	G	G	T	K	G	G	G	G	K	T	G	G	G	T	G	G	G	G	G	N	G	G	G	G	G	G	G	G	T	G	G	G	N	K	G	G	K	G	T	G	G	G	G	G	G	G
AX-94503294	4A	617234666	A	R	R	A	A	G	G	G	G	A	A	A	A	G	A	R	G	A	R	R	R	G	R	G	G	G	G	R	G	A	G	A	R	A	A	R	G	A	N	A	R	G	G	G	R	R	G
AX-95182348	4A	617234787	N	A	A	N	R	A	A	A	A	R	R	G	N	A	G	A	A	R	A	A	A	A	A	A	A	A	A	A	A	N	A	R	A	G	N	A	A	N	A	G	A	A	A	A	N	A	A
AX-94469815	4A	617289956	R	G	G	R	A	G	R	G	G	R	A	A	R	G	A	G	G	R	G	G	G	G	G	G	G	G	G	G	G	R	G	R	G	A	R	G	G	R	G	R	G	G	G	G	G	G	G
AX-94933693	4A	617854010	C	N	C	T	N	Y	Y	T	T	Y	Y	T	C	T	C	Y	T	T	Y	Y	Y	T	Y	T	Y	N	T	Y	T	N	N	T	N	C	T	Y	Y	N	N	C	N	T	N	C	C	C	T
AX-94721501	4A	617946108	Y	Y	Y	C	Y	N	N	Y	N	N	Y	N	Y	Y	Y	Y	N	N	T	Y	Y	C	N	T	N	Y	C	Y	Y	C	N	C	Y	N	Y	Y	N	Y	N	Y	Y	N	T	C	Y	Y	Y
AX-94514160	4A	618089313	C	C	C	C	C	C	C	C	C	C	C	C	C	C	C	C	C	C	C	C	C	C	C	C	C	C	C	C	C	C	C	C	C	C	C	C	C	C	C	C	C	C	C	C	C	C	C
AX-94764066	4A	621290774	S	S	S	N	S	C	G	G	S	S	S	S	N	S	S	S	C	C	G	S	S	N	S	C	C	G	N	S	N	C	C	N	S	S	N	S	C	C	N	S	S	G	N	C	S	S	S
AX-94736835	4A	622237891	T	C	C	C	T	C	C	N	T	C	C	N	Y	T	N	C	T	N	C	C	C	C	C	C	Y	Y	C	T	Y	C	T	C	C	C	N	C	Y	N	C	Y	C	C	T	C	C	C	C
AX-94629997	4A	623399750	C	M	N	C	C	C	C	C	C	C	A	C	C	C	C	C	C	C	M	C	A	C	A	M	C	C	C	C	C	C	C	C	C	N	C	A	C	C	C	C	A	C	M	C	C	A	C
AX-95164886	4A	623951557	R	A	N	N	R	R	R	G	G	R	A	R	G	G	R	R	N	G	A	R	A	N	A	A	G	A	G	R	R	G	G	G	R	R	R	A	N	R	G	N	A	G	A	G	R	A	G
AX-94711993	4A	624925453	T	C	T	C	N	Y	C	C	Y	T	T	T	T	Y	T	Y	Y	T	T	C	C	T	Y	T	T	T	T	T	Y	T	T	T	Y	T	T	Y	C	T	Y	T	Y	T	Y	C	N	T	N
AX-94863307	4A	624983856	R	A	R	G	R	N	R	N	G	R	A	R	G	G	R	R	G	N	A	R	A	A	A	A	G	G	G	R	G	G	G	G	R	R	R	A	G	N	G	N	A	G	A	N	R	A	G
AX-94920309	4A	625076931	G	G	G	A	G	A	A	A	A	G	G	G	A	A	G	G	A	A	G	G	G	A	G	A	A	A	A	G	A	A	A	A	G	G	A	G	A	A	A	A	G	A	A	A	G	G	A
AX-95226266	4A	626021207	C	C	N	A	A	N	C	C	C	A	C	A	A	C	A	A	C	A	C	A	C	C	M	C	A	A	A	C	A	A	N	A	A	A	N	C	A	N	N	A	C	C	C	A	A	C	A
AX-95096811	4A	627357845	Y	Y	Y	C	Y	T	C	C	Y	N	T	Y	C	C	Y	Y	C	N	T	Y	Y	C	Y	T	T	C	C	T	Y	T	N	C	Y	Y	N	T	C	C	N	N	T	Y	T	Y	Y	Y	N
AX-94518705	4A	627816604	C	C	C	C	C	T	C	C	T	Y	T	C	C	C	C	N	T	C	C	N	C	C	N	T	C	C	C	T	C	T	T	C	C	C	Y	T	C	T	C	T	T	T	T	C	C	C	Y
AX-94761767	4A	629860710	T	T	T	T	K	G	T	T	G	K	G	K	T	T	G	T	T	G	T	T	T	T	T	G	K	G	G	K	K	G	K	T	T	T	T	G	T	T	T	G	G	G	N	T	T	T	T
AX-95179478	4A	631575999	C	C	C	C	N	C	C	C	C	S	S	N	C	N	G	C	C	G	C	C	C	C	C	C	S	G	G	G	G	G	C	C	C	C	C	G	C	S	C	G	G	C	N	C	C	C	C
AX-94878132	4A	631642603	Y	C	Y	T	C	C	C	T	T	Y	C	C	N	T	C	C	Y	C	T	C	C	N	C	C	N	C	C	C	N	N	Y	Y	C	C	N	C	T	N	C	Y	C	T	N	T	C	C	C
AX-95158541	4A	632017412	C	A	C	C	C	M	M	N	C	C	M	C	A	A	C	M	N	C	A	A	M	C	C	N	M	C	C	C	C	C	A	N	C	C	N	C	N	N	C	N	C	A	N	A	A	C	C
AX-94767736	4A	632863965	G	G	C	S	N	G	G	C	G	S	C	C	C	G	G	S	C	C	G	C	C	G	S	G	G	C	C	C	G	G	C	C	N	N	G	G	G	N	G	G	G	G	G	C	C	C	G
AX-94741030	4A	634842020	C	C	G	C	C	C	C	G	C	S	G	G	C	C	C	G	C	G	C	G	G	C	N	C	C	N	N	G	C	C	C	G	G	C	C	C	C	S	C	C	C	C	C	G	G	G	C
AX-94869599	4A	640249898	S	S	C	C	S	N	N	C	S	N	C	C	N	S	C	C	S	N	N	C	C	S	C	G	S	G	G	C	C	S	G	N	C	C	N	C	S	C	S	S	C	S	N	C	C	C	C
AX-95098544	4A	641579976	C	C	C	G	C	G	G	G	G	C	C	C	G	G	S	C	G	G	C	C	C	G	C	G	G	G	G	C	G	G	G	G	C	S	G	C	G	G	G	G	C	G	G	G	C	C	G
AX-94513420	4A	648133992	G	R	G	A	G	A	A	G	G	R	R	R	G	A	R	G	G	A	R	G	G	N	G	A	A	A	A	G	G	G	N	G	N	R	A	G	G	A	R	A	G	G	A	A	R	R	A
AX-94529057	4A	648667337	C	G	C	G	C	G	G	C	C	S	G	S	C	G	G	C	C	G	G	C	C	S	C	G	G	G	G	C	C	C	G	C	C	G	G	C	N	G	S	G	C	C	S	G	G	G	G
AX-95172486	4A	650074976	A	R	A	N	R	G	G	A	A	N	R	R	A	R	R	N	A	G	N	A	A	R	A	A	N	G	G	A	A	A	R	A	A	N	R	A	A	R	N	R	A	A	N	G	A	R	R
AX-95119050	4A	650842668	Y	C	Y	C	C	Y	C	Y	Y	C	C	C	C	C	C	Y	C	N	C	Y	Y	N	Y	C	C	N	C	Y	C	C	C	Y	Y	C	C	Y	N	C	N	C	Y	Y	N	N	Y	C	N
AX-94890346	4A	652187392	C	G	C	G	G	G	G	C	C	G	N	G	C	G	G	C	C	G	G	C	S	G	C	G	G	C	G	C	G	C	N	C	S	G	G	C	C	G	N	G	C	C	G	G	C	G	G
AX-94533878	4A	652198471	A	T	N	T	T	T	T	N	N	T	T	T	W	T	T	W	N	T	T	A	N	T	A	T	T	W	T	A	T	N	T	W	W	T	T	A	N	T	T	T	N	W	T	T	A	T	T
AX-94430011	4A	652849437	G	C	G	C	N	S	N	N	N	C	N	C	S	C	C	G	G	S	C	G	G	S	G	N	C	G	N	G	C	S	S	G	N	N	N	G	G	S	S	N	G	G	S	S	G	C	S
AX-94766528	4A	653075781	C	T	C	T	T	Y	T	C	C	T	N	T	C	T	T	C	C	T	T	C	C	T	C	T	T	C	T	C	T	C	T	C	Y	T	T	C	C	T	Y	T	C	C	Y	T	C	T	T
AX-94405844	4A	658972317	T	Y	T	C	Y	C	C	N	N	Y	N	Y	N	Y	Y	T	T	C	N	T	T	C	T	C	N	T	N	T	N	T	Y	T	T	Y	Y	T	T	Y	Y	N	T	T	Y	N	T	Y	Y
AX-95074148	4A	660754027	T	T	T	T	T	T	T	T	G	T	T	N	G	T	T	T	T	K	T	G	T	T	T	T	T	K	T	T	T	T	T	K	T	T	T	T	T	K	T	T	T	N	T	T	T	T	T
AX-94829878	4A	660985311	C	Y	C	N	Y	Y	Y	Y	N	Y	C	C	C	Y	C	C	C	C	C	C	N	Y	C	Y	Y	C	Y	C	N	N	Y	C	C	C	C	C	C	N	Y	C	C	C	C	Y	C	Y	C
AX-94840887	4A	661121278	T	C	T	C	C	N	C	C	T	C	T	T	T	N	T	T	T	T	T	T	T	Y	T	C	C	T	C	T	Y	C	C	T	T	T	T	T	T	T	Y	T	T	T	Y	C	T	C	T
AX-94500554	4A	661301800	Y	T	Y	C	Y	Y	C	Y	C	T	Y	Y	C	Y	Y	Y	C	C	Y	Y	Y	Y	Y	Y	Y	C	Y	Y	C	Y	Y	C	Y	Y	C	Y	C	C	N	C	Y	C	N	Y	N	T	C
AX-95257547	4A	662296817	R	A	R	R	G	A	R	A	A	A	A	A	A	A	A	A	A	A	A	A	A	A	A	A	A	A	A	A	R	A	A	A	A	A	R	A	N	R	N	A	A	A	A	A	N	A	N
AX-94882707	4A	662625742	R	R	R	R	R	N	G	A	A	R	A	R	A	G	A	R	A	N	R	A	A	G	N	G	G	N	G	R	R	G	G	G	R	A	A	R	N	R	N	A	R	N	N	G	R	R	N
AX-95250319	4A	664153197	Y	T	N	N	N	T	N	C	C	T	C	T	N	T	Y	N	N	N	C	Y	Y	Y	Y	N	Y	Y	T	Y	Y	C	Y	C	Y	Y	N	Y	N	T	Y	C	C	C	Y	N	N	T	C
AX-94978442	4A	665182799	A	A	A	A	A	A	A	A	A	A	A	A	A	A	A	A	A	A	A	A	A	A	A	A	A	A	A	A	A	A	A	N	N	A	A	A	A	A	A	A	A	A	A	A	A	A	A
AX-94574597	4A	666149052	R	G	R	G	G	G	G	A	R	G	R	G	N	R	R	G	G	N	N	G	R	A	R	N	G	A	G	R	G	G	N	A	R	R	A	R	A	G	G	A	R	A	G	G	R	G	A
AX-95076695	4A	668083334	C	C	C	S	S	C	G	C	C	C	S	C	C	C	N	C	N	C	C	C	S	C	S	C	N	C	C	C	S	C	C	C	C	S	C	S	S	C	C	G	N	C	C	N	C	C	G
AX-94531097	4A	668160169	T	C	C	C	C	C	Y	N	T	N	C	Y	C	C	C	Y	C	Y	C	Y	C	C	C	C	Y	T	C	T	T	C	C	N	N	C	C	C	C	C	C	C	C	C	C	N	Y	C	C
AX-94922445	4A	669317019	C	C	C	M	N	C	M	C	C	C	C	A	M	C	C	M	C	M	C	C	C	C	C	C	C	C	C	C	C	C	M	C	C	C	C	C	C	M	C	M	C	C	M	C	C	C	C
AX-94653548	4A	671921067	T	T	T	T	T	T	C	T	T	T	T	T	T	T	T	T	T	T	T	T	T	T	T	T	T	T	T	T	T	T	T	T	T	T	T	T	T	T	T	T	T	T	T	T	T	T	Y
AX-94917034	4A	678871823	M	M	M	C	M	C	C	C	C	M	M	M	C	C	M	M	C	C	N	M	M	C	M	C	C	C	C	M	C	C	C	C	M	M	C	M	M	C	N	C	M	C	C	C	M	M	N
AX-94433908	4A	681361236	A	A	A	C	M	A	M	A	A	A	A	M	A	N	A	A	N	C	M	A	M	N	M	A	A	M	M	A	C	N	A	A	A	A	A	M	N	C	M	N	M	A	M	A	A	A	M
AX-95170357	4A	681662468	G	G	G	A	G	R	N	R	A	G	G	G	R	N	G	G	N	R	G	G	G	R	G	A	A	A	N	G	N	R	R	A	G	G	N	G	N	N	N	A	G	R	N	A	G	G	A
AX-94601848	4A	684269297	G	G	G	A	R	G	A	G	G	G	G	A	G	G	G	G	G	A	R	G	A	G	R	G	G	G	G	G	A	G	G	G	G	G	G	A	G	A	G	G	A	G	G	G	G	G	G
AX-94633700	4A	687627489	T	T	T	G	T	G	G	G	G	T	T	T	G	G	T	T	G	G	T	T	T	G	T	G	G	G	G	T	G	G	G	G	T	T	G	T	G	G	G	G	T	G	G	G	T	T	G
AX-95095782	4A	690845151	A	R	A	A	A	N	A	A	A	R	R	A	A	G	A	A	A	A	A	A	A	R	A	N	A	G	G	A	A	A	N	A	A	A	A	A	A	A	R	A	A	A	A	A	A	R	A
AX-94982724	4A	690983379	C	A	C	C	M	A	M	M	M	A	A	M	C	A	C	N	M	N	C	N	M	M	N	A	C	A	A	M	C	N	M	N	M	C	M	N	M	C	M	C	C	C	C	C	C	A	N
AX-94511404	4A	692274434	T	C	Y	T	T	C	C	T	T	T	C	T	N	C	C	N	T	T	T	T	T	T	T	C	T	T	C	T	T	C	C	T	T	N	T	T	T	Y	C	C	T	C	C	T	T	C	Y
AX-94814634	4A	693277464	T	T	N	T	T	T	T	T	T	T	T	T	Y	T	T	T	T	T	T	T	T	T	T	T	T	T	T	T	T	T	T	T	T	T	T	T	T	T	T	T	T	T	Y	N	T	T	T
AX-94952227	4A	695977478	G	G	N	G	G	G	G	G	G	G	G	N	S	G	G	G	G	G	C	G	G	G	G	G	N	G	G	G	S	G	G	G	G	G	G	G	G	G	G	G	G	G	S	S	G	G	G
AX-95132736	4A	695977513	A	A	A	A	A	A	A	A	A	A	A	A	W	W	A	A	A	A	W	A	A	A	A	A	N	A	N	A	W	A	A	A	A	A	A	A	A	A	N	A	A	A	W	T	A	A	A
AX-94738469	4A	696005216	C	C	C	C	C	C	C	C	C	C	C	C	T	C	C	C	C	C	Y	C	C	C	C	C	Y	C	C	C	T	C	C	C	C	C	C	C	C	C	C	C	C	C	T	T	C	C	C
AX-94726753	4A	697953191	N	A	A	A	M	A	A	A	M	A	A	A	C	A	N	M	A	A	M	A	A	A	M	A	C	A	A	M	C	M	N	M	N	N	A	A	A	M	N	M	N	M	N	C	N	A	A
AX-94498119	4A	699885095	G	A	A	G	G	R	G	R	G	R	A	G	G	A	G	G	G	G	G	G	G	G	N	G	R	G	G	A	G	A	N	G	G	G	G	G	G	R	N	A	G	A	A	R	G	A	G
AX-94616672	4A	702070476	C	T	Y	C	C	N	T	T	C	Y	T	C	C	T	C	C	N	C	T	C	C	Y	C	T	T	T	T	C	T	C	Y	C	C	C	N	C	C	C	Y	C	C	C	C	C	C	T	N
AX-94471850	4A	702171137	T	T	T	T	T	T	T	C	T	Y	T	Y	N	T	C	T	Y	T	T	N	T	T	T	T	T	N	Y	T	Y	Y	T	T	T	C	N	T	Y	N	N	Y	T	T	Y	T	T	T	N
AX-95068871	4A	703338575	G	A	G	G	G	A	A	N	R	R	A	G	G	A	G	R	G	R	G	G	G	N	G	N	G	A	A	G	G	R	R	G	G	N	N	G	G	R	R	G	G	G	N	G	G	A	G
AX-94585896	4A	703340751	M	A	M	C	M	N	A	C	N	N	A	M	C	A	M	M	C	C	A	M	M	M	M	M	A	A	N	M	C	N	N	C	M	M	M	N	N	M	M	C	M	C	N	C	M	A	C
AX-95239719	4A	704805419	C	C	C	C	C	C	C	C	C	C	C	C	C	C	G	C	G	C	G	G	C	S	C	G	S	N	G	C	C	G	C	S	N	G	C	C	S	C	C	C	C	C	C	C	G	C	S
AX-94703080	4A	705169638	C	C	C	G	C	C	G	G	C	C	C	G	G	N	C	C	C	G	C	C	C	C	C	C	C	C	C	C	N	C	S	C	C	C	C	C	C	S	C	G	C	C	G	G	C	C	C
AX-94807766	4A	705169743	Y	Y	Y	T	Y	Y	T	T	C	C	Y	T	N	C	N	N	C	T	C	Y	Y	C	N	C	C	C	C	N	T	C	Y	N	N	Y	C	Y	C	N	C	T	C	C	Y	T	Y	Y	N
AX-94586192	4A	705180320	R	R	R	G	R	A	R	G	A	R	R	G	G	A	R	R	A	R	R	R	R	A	R	A	A	A	A	R	G	A	R	A	R	R	A	R	A	N	A	N	N	A	N	G	R	R	A
AX-94483874	4A	705508523	S	G	G	S	G	G	S	S	G	G	G	S	S	G	G	G	S	S	G	G	G	G	G	G	G	G	G	G	G	G	S	S	G	G	G	G	G	S	G	N	G	G	S	S	G	G	G
AX-94578046	4A	705767505	G	G	G	A	G	A	A	A	A	G	G	G	R	A	G	G	N	A	G	G	G	A	G	A	A	R	N	G	A	A	A	A	G	G	A	G	A	N	N	A	G	A	A	A	G	G	A
AX-94464372	4A	709612601	G	S	G	C	S	S	C	C	C	S	S	S	C	N	S	S	G	C	S	S	S	N	S	N	S	S	S	S	C	C	C	G	S	S	N	S	N	N	C	N	S	S	C	C	S	S	S
AX-94770376	4A	710412441	C	T	C	C	C	T	N	N	C	N	T	Y	N	T	C	C	Y	N	T	C	C	Y	C	T	N	T	T	N	C	Y	Y	C	C	C	Y	C	C	N	Y	N	C	C	N	Y	C	T	Y
AX-95228815	4A	710665276	C	G	C	C	C	G	C	C	S	S	G	S	C	S	C	C	N	C	G	C	C	S	C	G	N	S	G	S	C	C	C	C	C	C	S	C	C	C	S	C	C	N	C	C	C	N	C
AX-94412778	4A	710744556	Y	Y	N	C	Y	T	Y	C	T	N	Y	C	C	T	Y	Y	T	C	Y	Y	Y	T	Y	T	T	T	T	Y	T	T	Y	T	Y	Y	T	Y	T	C	T	C	Y	T	C	N	Y	Y	T
AX-95237300	4A	712856709	T	T	T	C	T	T	T	T	C	T	T	Y	T	T	Y	T	N	Y	Y	Y	T	N	T	C	N	N	Y	Y	T	Y	N	N	Y	Y	T	T	N	Y	N	T	T	T	T	N	Y	T	N
AX-94707677	4A	714294944	A	A	R	A	A	A	A	R	A	A	A	R	G	A	A	A	A	G	A	A	A	A	A	A	A	A	A	A	G	A	A	A	R	A	A	A	A	R	A	A	A	A	R	A	A	A	A
AX-94448800	4A	714407117	T	T	T	N	T	T	T	T	T	Y	T	T	C	T	T	T	T	T	T	T	T	T	T	T	T	C	C	T	T	T	T	T	T	Y	T	T	C	T	Y	T	T	T	T	T	T	T	Y
AX-94499635	4A	714436088	R	R	A	A	A	R	A	G	A	A	R	R	G	G	A	A	N	G	R	A	A	G	A	G	R	G	G	A	G	A	N	G	R	A	A	A	A	G	R	A	A	A	N	G	A	A	N
AX-95253987	4A	714564940	G	G	N	C	C	C	C	S	C	C	S	G	S	S	C	C	C	S	G	N	C	S	C	S	C	S	S	C	S	C	S	S	G	C	C	C	C	S	C	C	C	C	C	S	C	C	C
AX-94773786	4A	715099333	K	K	G	N	G	N	N	N	G	G	K	G	G	K	G	G	G	G	K	G	G	T	G	T	N	N	N	G	N	G	N	T	G	G	N	G	K	N	K	N	G	N	G	K	G	G	N
AX-94411546	4A	715307939	T	Y	N	N	T	T	T	T	T	N	Y	Y	T	Y	T	T	T	Y	T	T	T	T	T	T	T	T	T	T	Y	T	T	T	T	T	T	T	T	N	Y	T	T	T	T	Y	T	Y	T
AX-94658573	4A	715512644	M	M	A	A	A	A	A	M	A	A	M	A	A	M	A	A	A	A	M	A	A	M	A	M	N	M	M	A	M	A	M	N	A	A	A	A	M	M	N	A	A	A	A	M	A	A	N
AX-94858447	4A	715745095	Y	Y	T	T	T	Y	T	C	N	T	Y	Y	C	C	T	T	Y	C	N	T	T	C	T	C	C	C	C	T	C	C	C	C	N	T	N	T	T	C	Y	T	T	T	T	C	T	T	T
AX-95106749	4A	717758760	N	C	C	C	C	Y	T	Y	Y	C	N	C	N	Y	C	C	C	C	C	C	C	C	N	C	Y	Y	Y	C	T	T	T	C	C	Y	Y	C	T	N	Y	N	C	Y	N	Y	C	C	Y
AX-94434804	4A	717971940	A	A	C	A	C	M	A	A	C	C	A	C	C	A	C	C	N	M	A	C	C	A	C	A	A	N	A	C	N	C	N	A	N	N	C	C	M	M	M	C	C	A	A	A	C	C	M
AX-94451292	4A	718469906	G	G	R	N	R	A	G	G	A	A	A	R	A	G	R	R	R	N	A	R	A	N	A	G	N	G	G	A	R	N	A	R	R	R	A	A	A	R	R	N	A	A	G	N	R	A	N
AX-94804853	4A	718836214	C	A	C	A	C	C	A	N	C	C	N	C	C	A	C	C	N	C	A	C	C	A	C	A	A	A	A	C	C	C	M	N	C	C	C	C	C	C	M	C	C	A	A	A	C	C	M
AX-94918531	4A	719178878	C	C	C	C	C	C	N	Y	C	C	C	C	T	C	T	C	Y	C	C	C	N	Y	C	C	N	T	C	T	Y	C	C	C	C	T	T	C	T	C	C	T	C	N	N	C	C	C	Y
AX-94591723	4A	721385256	N	R	R	N	R	A	N	A	A	N	R	R	A	A	R	R	N	A	R	R	R	N	R	R	A	A	N	G	A	A	A	N	R	R	A	R	N	A	A	N	R	R	A	A	R	R	R
AX-95105751	4A	721412796	A	G	A	N	A	A	R	A	A	A	N	A	A	G	A	A	A	A	G	A	A	G	A	G	G	G	G	A	A	A	R	N	A	A	A	A	A	N	N	A	A	A	A	G	A	A	A
AX-94624155	4A	722887025	K	K	T	T	K	G	T	G	G	K	K	K	N	K	T	K	G	G	K	K	K	N	K	N	K	K	N	T	K	G	G	G	K	T	T	K	G	N	N	T	K	N	G	G	K	K	K
AX-94789184	4A	725839470	Y	Y	Y	C	Y	N	Y	C	Y	C	C	C	T	C	C	C	C	N	N	Y	C	N	C	T	C	Y	T	C	T	T	C	T	C	C	N	C	C	Y	T	C	C	Y	T	N	Y	C	Y
AX-94876891	4A	726115789	C	T	C	T	C	C	T	C	C	Y	T	C	T	T	C	C	Y	C	T	C	C	T	C	T	T	T	T	C	T	C	Y	Y	C	C	C	C	T	Y	Y	C	C	T	T	T	C	C	T
AX-94402033	4A	726299828	A	A	A	A	A	A	A	A	A	A	A	A	R	A	A	A	A	A	A	A	A	A	A	A	R	A	A	A	N	A	A	A	A	A	A	A	A	A	A	A	A	A	A	A	A	A	A
AX-94950716	4A	726447484	G	G	G	N	G	N	N	N	G	G	G	G	A	G	A	G	G	N	G	G	G	G	G	R	A	N	G	A	A	A	A	R	G	A	A	G	G	A	N	A	G	A	A	G	G	R	R
AX-94829858	4A	727127929	C	C	C	M	C	A	A	A	A	C	C	C	A	N	C	C	A	N	C	C	C	N	C	M	N	C	C	C	M	A	A	M	C	C	A	C	M	A	M	A	C	C	N	M	C	C	A
AX-94918069	4A	729690079	Y	T	Y	T	T	T	T	N	T	T	T	T	C	T	C	C	T	T	C	T	N	T	Y	T	T	T	Y	T	T	C	Y	T	T	C	N	Y	T	Y	T	Y	N	T	T	T	T	T	T
AX-94504433	4A	731352483	N	W	W	T	T	T	W	W	T	T	W	T	T	W	W	T	T	T	W	T	T	T	T	W	W	W	W	W	W	W	W	T	T	W	W	T	T	W	W	W	T	T	W	W	T	T	T
AX-94863246	4A	732512417	C	C	N	T	T	T	C	Y	T	T	N	T	C	Y	Y	T	T	T	C	T	T	Y	T	C	C	C	C	Y	T	C	N	Y	T	Y	Y	T	T	Y	Y	Y	T	T	Y	Y	T	T	T
AX-94923774	4A	733460243	Y	Y	C	N	C	N	T	T	N	C	N	N	N	T	Y	C	Y	N	N	C	C	N	C	Y	T	T	T	Y	N	Y	N	Y	C	N	T	C	N	N	T	T	C	N	T	T	C	C	C
AX-94507005	4A	733697203	T	T	N	T	T	C	T	N	C	T	T	T	Y	Y	T	Y	C	T	T	T	Y	Y	T	T	Y	N	T	N	N	T	C	T	T	T	N	T	N	Y	N	N	N	Y	N	T	T	C	T
AX-94645442	4A	733706257	T	Y	T	N	Y	T	T	T	T	Y	Y	Y	T	Y	Y	Y	Y	T	N	Y	Y	T	Y	T	T	Y	T	Y	Y	T	T	T	N	Y	T	Y	Y	T	T	T	Y	T	T	T	Y	Y	Y
AX-94606099	4A	734388703	Y	Y	N	C	Y	N	C	Y	Y	N	Y	Y	C	N	Y	Y	Y	C	Y	Y	Y	C	N	C	N	C	C	Y	N	C	C	C	Y	Y	C	Y	Y	Y	C	Y	Y	T	C	C	Y	T	C
AX-94531033	4A	735006493	N	A	G	G	G	G	G	G	G	R	G	N	R	R	N	G	G	R	N	G	G	G	G	G	G	G	G	A	G	G	R	G	G	N	G	G	G	G	R	G	G	G	G	G	G	R	G
AX-94505267	4A	735168092	T	T	N	T	K	N	K	T	G	K	T	K	T	T	T	K	N	K	T	K	K	N	K	T	T	T	T	T	K	T	T	K	K	T	T	K	T	T	K	T	K	G	T	T	T	K	T
AX-94510777	4A	736519193	N	C	N	N	T	C	C	C	C	C	C	T	C	C	N	T	C	T	C	T	N	C	N	C	C	N	N	C	T	Y	C	C	C	T	N	C	N	C	C	N	N	C	C	C	C	C	C
AX-94694992	4A	737307939	G	A	G	R	G	A	R	G	A	G	A	G	R	A	G	G	A	G	A	G	G	A	G	A	N	A	A	G	A	A	A	R	G	G	N	G	A	A	R	G	G	A	R	A	N	N	R
AX-94589468	4A	737412643	C	S	C	G	C	C	G	C	C	S	C	C	G	C	G	C	C	C	N	C	C	N	C	C	S	C	C	G	G	C	C	C	C	G	G	C	C	C	C	G	C	C	G	S	G	S	S
AX-94988172	4A	737504716	G	G	G	G	G	A	N	R	A	G	G	G	G	R	G	G	A	G	G	G	G	R	G	G	R	R	N	G	N	A	A	G	G	G	N	G	R	A	R	R	G	A	R	N	G	A	R
AX-94469149	4A	737534343	C	N	C	C	C	S	C	C	G	C	C	C	C	C	C	C	S	C	C	C	C	C	C	C	C	C	C	S	C	N	C	C	C	N	C	C	C	C	C	C	C	S	C	C	S	G	C
AX-94750815	4A	737584879	C	C	C	T	C	N	C	C	C	Y	C	C	T	N	Y	C	C	C	C	C	C	N	C	C	Y	C	C	Y	T	C	N	C	C	Y	Y	C	N	C	N	Y	C	N	N	C	T	C	C
AX-94604854	4A	737828519	G	G	G	N	G	N	K	N	N	N	G	K	N	G	T	N	N	G	G	G	G	G	G	G	G	G	G	N	G	G	N	G	G	N	T	G	G	N	K	T	G	N	T	G	K	K	K
AX-94416122	4A	738711766	A	A	A	A	A	N	R	A	R	A	A	A	N	A	R	A	N	R	A	A	A	R	A	A	A	A	A	R	R	G	N	A	A	R	R	A	N	R	A	A	A	R	R	A	A	R	R
AX-95249633	4A	738887837	Y	Y	Y	T	Y	C	Y	N	N	Y	Y	Y	T	N	Y	N	C	C	Y	Y	Y	C	Y	N	Y	C	C	Y	N	N	C	C	Y	Y	C	Y	C	N	C	N	Y	C	Y	N	T	Y	Y
AX-94672505	4A	739154318	R	R	R	G	R	G	N	G	G	N	N	A	G	G	R	R	G	A	R	R	R	G	R	G	G	G	G	A	G	G	G	G	R	R	G	R	N	G	N	G	R	G	N	A	R	R	G
AX-95147301	4A	739274388	A	A	N	G	R	G	N	A	G	R	R	A	G	G	R	A	G	A	A	A	R	R	R	A	G	A	G	R	N	G	N	A	A	R	A	N	N	A	A	A	R	G	A	A	A	R	N
AX-95150738	4A	739525535	T	T	T	N	T	C	N	T	N	T	T	T	Y	T	Y	T	Y	T	T	T	T	T	T	T	T	N	T	Y	Y	N	Y	T	T	Y	C	T	T	N	T	Y	T	C	T	T	Y	Y	T
AX-95175098	4A	740626510	C	C	C	C	C	C	N	C	C	Y	C	C	C	C	C	C	C	C	C	C	C	C	C	C	Y	C	C	C	C	T	T	C	C	C	C	C	C	T	C	C	C	C	Y	C	C	C	N
AX-94491796	4A	740884319	A	G	A	G	A	G	R	N	G	N	G	A	G	G	G	A	G	R	G	A	A	G	A	G	R	G	G	G	G	R	R	R	A	G	G	A	G	R	R	G	A	G	R	G	G	G	R
AX-95006652	4A	742001960	T	T	N	C	T	T	C	Y	T	C	T	T	C	N	T	T	T	N	T	T	T	T	T	T	C	N	T	T	Y	C	C	N	T	T	T	T	Y	C	T	T	T	T	N	N	C	T	T
AX-95089482	4A	742165307	M	M	M	A	M	N	A	A	M	M	M	M	A	A	C	M	M	A	M	M	M	A	M	A	A	A	A	C	M	N	A	A	M	C	M	M	A	N	A	M	M	M	N	A	M	C	A
AX-95068785	4A	742336207	K	T	T	T	N	G	T	N	G	T	T	K	T	K	K	K	K	K	T	K	T	K	K	T	T	T	T	K	T	T	K	K	N	N	K	K	T	T	K	T	N	G	K	T	T	K	T
AX-95002570	4A	742553340	A	A	A	R	R	R	A	A	N	A	N	N	A	N	A	R	R	A	A	A	A	R	A	A	G	N	A	R	N	R	R	A	A	A	N	A	R	R	N	A	A	R	R	A	A	R	A
AX-94817444	4A	743868332	T	G	T	T	G	K	K	N	T	T	K	T	T	G	G	T	T	T	N	T	N	K	N	T	K	T	T	G	N	T	K	K	T	G	G	T	T	N	K	K	N	N	T	K	N	K	K
AX-95203560	4A	743920048	Y	Y	Y	T	Y	C	C	T	C	Y	Y	Y	N	Y	C	Y	N	T	Y	Y	Y	N	Y	T	T	N	T	C	T	T	T	T	Y	C	C	Y	T	N	N	C	Y	C	C	T	Y	C	T
AX-94494752	4A	743952516	T	T	T	T	T	G	T	T	G	T	K	T	T	T	K	T	G	T	T	T	T	K	T	T	T	T	T	K	T	T	T	T	T	K	K	T	T	N	T	T	T	G	T	T	T	G	T
AX-95081478	4A	744521698	S	G	S	G	C	N	N	C	G	G	G	S	G	G	C	S	G	C	G	N	C	G	S	G	N	G	G	N	G	N	N	S	S	C	C	C	G	G	S	N	C	N	G	G	G	G	N
AX-95204851	5A	671259	A	N	G	N	A	A	R	A	R	N	N	G	G	G	N	N	G	G	N	A	A	G	A	G	G	A	R	N	A	N	G	N	N	R	G	A	G	G	N	G	A	G	A	R	G	A	A
AX-94542590	5A	1220633	G	A	A	A	A	N	A	G	A	A	G	A	R	A	G	G	A	A	A	A	A	A	A	A	A	A	G	G	A	G	A	R	G	G	N	A	A	R	A	G	A	A	N	A	A	A	A
AX-94694404	5A	1267989	G	G	G	G	S	G	G	G	G	G	G	G	C	G	G	G	G	G	G	G	G	G	G	C	G	G	G	G	C	G	G	G	G	G	G	G	C	G	G	S	G	G	G	G	S	G	G
AX-94816457	5A	2122207	N	A	A	A	G	N	G	G	A	R	R	A	A	A	G	N	A	A	N	G	N	A	N	G	N	A	G	N	A	N	R	R	N	N	G	G	R	N	A	G	G	A	N	G	A	A	R
AX-94592812	5A	2398959	C	C	C	N	G	S	S	C	C	N	G	N	C	N	G	G	N	C	G	G	G	S	G	C	C	N	G	G	C	G	N	S	C	G	G	G	C	G	C	C	G	N	G	N	C	C	S
AX-95114300	5A	3176040	A	A	A	A	A	A	N	N	A	A	M	A	M	A	A	M	A	A	A	A	M	N	A	N	A	A	C	M	A	N	M	A	A	M	M	A	M	A	N	A	A	A	A	M	A	A	A
AX-94406550	5A	3652932	T	T	C	T	Y	T	T	T	T	T	C	T	T	T	C	C	T	T	T	T	T	Y	T	T	T	T	C	T	T	C	T	Y	Y	C	Y	T	T	Y	T	C	T	T	T	T	T	T	T
AX-94935882	5A	4848294	C	T	T	T	T	T	T	T	T	Y	T	T	N	T	C	T	T	T	T	C	C	T	N	T	T	T	C	C	Y	C	T	T	T	C	Y	C	Y	Y	Y	C	C	C	T	C	T	T	Y
AX-94441001	5A	4850696	Y	T	T	T	T	T	T	T	T	Y	T	T	Y	T	Y	T	T	T	T	Y	Y	T	Y	T	T	T	C	Y	Y	Y	T	T	T	Y	Y	Y	Y	N	Y	C	N	C	T	C	T	T	Y
AX-94964352	5A	4959463	G	G	G	G	A	G	G	G	G	R	G	G	A	G	G	G	G	G	A	A	A	G	A	A	G	G	G	A	A	R	R	R	G	G	G	A	A	G	R	G	A	A	A	A	R	G	N
AX-94864753	5A	5997429	G	G	G	G	G	G	R	G	G	G	G	G	G	R	A	G	N	G	G	G	G	G	G	G	G	G	A	G	R	A	G	G	G	A	N	G	G	A	G	A	G	N	N	G	G	G	G
AX-94801450	5A	6666742	T	C	N	C	N	N	T	C	C	T	T	T	C	C	C	T	C	T	T	C	C	N	C	T	C	C	C	C	N	C	T	T	T	C	N	C	C	Y	Y	C	C	C	T	Y	C	C	N
AX-94666011	5A	6713946	G	G	G	G	G	G	G	G	G	G	G	G	G	G	G	G	G	G	G	G	G	G	G	G	G	G	A	N	G	G	G	G	G	R	G	G	G	G	G	G	G	G	G	G	G	G	G
AX-94406590	5A	8059408	C	T	C	T	Y	T	C	N	T	C	C	C	T	T	C	C	C	C	C	T	T	N	T	C	T	T	C	T	C	C	Y	C	C	C	C	T	C	C	C	C	T	T	C	C	T	T	Y
AX-94422102	5A	8243622	A	G	A	G	A	R	A	N	G	R	A	G	G	N	A	N	A	G	A	G	G	A	G	A	G	R	A	G	A	A	N	A	A	A	A	G	A	A	R	A	G	G	A	R	G	G	R
AX-94837514	5A	9610722	G	G	R	G	G	G	G	N	G	G	G	G	G	R	R	G	G	G	R	G	G	G	G	A	R	G	A	G	G	G	A	G	G	R	A	G	N	A	G	A	G	G	A	G	G	G	A
AX-95106872	5A	9651550	G	A	N	A	A	A	A	A	N	R	G	G	A	A	A	R	R	G	G	A	A	G	A	G	A	A	G	A	R	A	R	G	G	G	N	A	A	G	R	N	A	A	R	N	A	A	G
AX-94920631	5A	9652546	T	T	T	T	T	Y	T	N	T	Y	T	T	T	T	T	T	T	T	T	T	T	C	T	T	N	T	C	T	C	T	T	Y	T	C	N	T	T	C	Y	T	T	T	N	C	T	T	N
AX-94438404	5A	9840246	Y	C	C	C	C	C	C	C	Y	C	Y	N	C	C	C	Y	Y	Y	C	C	C	C	C	C	C	C	Y	C	C	C	C	C	Y	Y	Y	C	C	Y	C	Y	C	C	C	C	C	C	C
AX-94909932	5A	11068517	N	G	A	G	A	A	A	A	G	R	R	G	A	G	A	N	A	G	A	A	A	A	A	G	R	A	A	N	A	G	A	R	G	A	A	A	G	A	A	A	A	G	R	A	A	A	A
AX-94795589	5A	11517297	A	A	G	A	N	G	G	G	A	G	A	R	G	A	G	R	G	A	G	G	G	G	G	A	R	G	G	G	G	A	G	R	A	G	G	G	N	N	N	G	G	A	N	G	G	G	G
AX-94476328	5A	11786145	T	T	Y	C	Y	N	T	T	T	Y	T	Y	C	T	Y	Y	T	C	T	Y	N	Y	N	N	N	C	N	T	C	C	Y	N	Y	Y	N	T	Y	Y	C	C	T	Y	T	C	Y	T	Y
AX-95112533	5A	12818863	T	T	T	T	T	T	T	T	T	T	T	T	T	T	T	T	T	T	T	T	T	T	T	T	T	T	T	T	T	T	T	T	T	T	T	T	T	T	T	T	T	T	T	T	T	T	T
AX-94598674	5A	12820133	T	T	N	C	T	C	C	C	C	T	T	T	C	C	T	T	C	C	T	T	T	C	T	C	C	C	C	T	C	C	C	C	T	T	C	T	C	C	C	C	T	C	C	C	T	T	C
AX-94631247	5A	13095602	C	C	C	A	C	A	A	N	A	C	C	C	A	A	C	C	M	A	C	C	C	M	C	A	A	N	M	C	N	N	A	A	C	C	M	C	A	N	A	A	C	A	A	A	C	C	N
AX-94712295	5A	14844490	Y	C	Y	C	C	C	C	C	C	N	Y	C	C	C	C	Y	C	C	Y	C	C	N	C	C	C	C	C	C	C	C	N	C	C	C	C	C	C	Y	C	C	C	C	C	C	C	C	C
AX-95206163	5A	14844795	R	A	R	A	A	A	A	A	A	N	R	A	A	A	A	R	A	A	R	A	A	A	A	A	A	A	A	A	A	A	R	A	A	A	A	A	A	A	A	A	A	A	A	A	A	A	A
AX-94517654	5A	15851048	G	C	G	S	C	N	N	N	C	S	G	C	C	C	C	G	N	C	G	N	C	S	C	N	S	S	C	C	S	C	G	C	C	C	S	N	S	S	C	C	C	C	S	C	C	C	C
AX-94384005	5A	15851119	T	C	T	C	C	C	C	C	C	Y	T	C	C	C	C	T	C	C	T	C	C	C	C	C	C	C	C	C	C	C	T	C	C	C	Y	C	C	C	C	C	C	C	C	C	C	C	C
AX-94631203	5A	17222661	G	T	T	N	T	K	T	T	N	T	N	T	K	K	T	G	G	K	G	T	K	T	T	T	G	K	G	G	N	G	K	K	K	G	G	T	K	G	G	G	T	G	K	T	T	T	K
AX-94389559	5A	17529329	N	G	N	G	N	G	G	G	N	R	N	R	G	G	R	N	G	G	A	G	N	G	G	G	G	G	G	G	R	G	N	G	N	N	N	N	G	G	G	G	G	G	G	G	G	R	G
AX-94436297	5A	18669748	M	M	M	C	M	N	N	M	C	M	M	N	C	C	A	M	A	C	M	M	M	C	M	C	C	C	A	M	C	A	N	N	M	A	N	M	C	C	C	A	M	C	C	N	A	A	C
AX-94812403	5A	18797339	T	C	N	Y	Y	N	C	C	C	Y	Y	C	Y	C	C	N	C	C	C	Y	T	C	Y	C	C	N	N	N	N	C	N	C	Y	T	N	T	N	C	C	C	N	T	C	C	N	C	Y
AX-94816504	5A	18922927	T	T	Y	T	T	T	Y	T	T	T	N	T	T	T	T	Y	T	T	T	T	T	T	T	T	T	T	T	Y	T	T	T	N	T	T	T	T	T	T	T	T	T	T	T	Y	T	T	T
AX-94566370	5A	20816492	T	C	N	C	C	C	T	C	C	Y	T	C	T	C	C	Y	C	C	C	C	C	Y	C	C	Y	C	C	T	C	C	Y	N	N	C	C	C	C	C	Y	C	C	C	C	T	C	C	T
AX-94450727	5A	25095217	C	C	C	N	C	N	C	C	C	C	C	C	N	C	C	C	C	C	C	C	C	C	C	C	C	C	C	C	C	Y	C	C	C	C	C	C	C	C	Y	C	C	C	C	N	C	C	C
AX-94426996	5A	25618238	Y	Y	Y	Y	N	C	C	C	Y	Y	T	T	Y	C	Y	Y	C	Y	Y	Y	Y	C	C	C	C	C	C	Y	C	N	C	Y	Y	Y	Y	Y	C	Y	C	Y	Y	C	C	C	Y	Y	C
AX-95194447	5A	25703713	A	A	A	A	A	A	A	A	A	A	A	A	A	A	A	A	A	A	A	A	A	A	A	A	A	A	C	A	A	C	A	A	A	C	M	A	A	A	A	C	A	A	A	A	A	A	A
AX-94558874	5A	25838377	S	S	N	C	S	C	C	C	C	S	S	S	C	C	S	S	C	C	S	S	S	C	S	C	C	C	G	S	N	G	C	C	S	G	S	S	C	S	C	G	S	C	C	N	S	S	C
AX-94840527	5A	26449585	A	G	R	G	G	G	G	G	G	N	A	G	A	G	G	A	G	G	G	G	G	G	G	G	G	G	G	A	G	G	G	G	R	G	G	G	G	G	G	G	G	G	G	G	G	G	G
AX-95247611	5A	26461987	R	G	G	G	G	N	A	N	N	N	A	G	A	R	G	G	R	G	G	G	G	A	G	G	R	R	N	R	R	N	N	A	G	G	R	G	N	R	R	G	G	N	N	A	G	G	R
AX-94535336	5A	30410909	T	T	A	W	T	T	T	N	T	T	T	T	T	T	W	T	T	N	T	T	T	N	T	T	N	T	T	T	T	T	T	W	T	T	N	T	T	N	T	A	T	T	T	N	T	T	N
AX-95119354	5A	32695807	C	C	Y	C	C	C	C	Y	C	C	Y	Y	C	C	C	Y	C	Y	C	C	Y	Y	Y	Y	C	C	C	Y	Y	C	C	Y	C	C	C	Y	C	C	C	C	Y	C	C	C	C	C	C
AX-94556600	5A	33129747	G	G	C	G	G	S	C	G	G	G	G	G	C	G	G	G	G	G	G	G	G	N	G	G	G	S	C	G	C	G	G	S	G	C	G	G	G	G	G	G	G	G	S	S	G	G	N
AX-94537094	5A	35258934	G	G	G	G	G	G	C	G	G	G	G	G	C	G	G	G	G	G	G	G	G	S	G	G	S	G	C	G	G	G	G	G	G	C	G	G	G	G	G	G	G	G	G	G	G	G	G
AX-94461865	5A	35632692	C	C	C	C	C	C	C	C	C	C	C	C	C	C	C	C	C	C	C	C	C	C	C	C	C	C	C	C	C	C	C	C	C	C	C	C	C	C	C	C	C	C	C	C	C	C	C
AX-95227460	5A	35640383	G	G	G	G	G	G	S	G	G	G	G	G	G	G	G	G	G	G	G	G	G	S	G	G	S	G	S	G	G	G	G	G	G	S	G	G	G	G	G	N	G	G	G	G	G	G	G
AX-94600532	5A	37623535	C	C	M	A	C	M	M	C	C	C	N	M	C	A	C	C	A	N	N	C	C	A	C	A	A	C	C	C	A	A	A	A	M	C	C	C	C	C	C	C	C	A	A	M	C	M	A
AX-95158872	5A	37836787	C	C	C	Y	Y	C	Y	C	N	C	C	C	Y	C	C	C	N	Y	C	C	C	Y	C	C	N	Y	T	C	C	Y	C	C	C	Y	Y	C	Y	Y	Y	C	C	C	C	C	C	C	C
AX-94754314	5A	41427413	T	T	T	N	T	T	T	N	T	T	W	W	A	N	T	T	N	A	T	T	T	N	T	T	W	N	T	T	A	N	A	T	W	T	W	T	W	W	W	N	T	T	A	W	T	T	T
AX-94423380	5A	41427631	G	G	T	G	T	T	N	G	G	K	T	T	T	N	T	T	T	K	G	T	T	T	T	T	G	T	T	T	T	T	N	K	G	T	T	T	G	T	K	T	T	G	T	G	T	T	T
AX-94921609	5A	41497425	T	Y	Y	C	Y	T	Y	Y	C	N	T	T	C	Y	Y	Y	T	T	Y	Y	Y	T	Y	T	N	C	C	N	T	C	T	T	T	N	C	Y	C	N	Y	N	Y	T	N	T	Y	T	C
AX-94965780	5A	44598523	T	T	Y	C	Y	T	Y	T	C	T	T	T	C	C	Y	Y	T	T	Y	Y	T	T	T	T	T	T	T	Y	T	C	Y	T	T	T	Y	T	T	N	Y	N	T	T	T	T	Y	T	T
AX-94387708	5A	46234121	A	A	A	R	G	G	G	R	R	R	A	A	G	N	G	A	G	R	A	G	A	R	N	R	N	G	G	A	G	G	G	G	R	G	G	A	R	R	R	G	A	R	R	R	G	G	G
AX-94946190	5A	47446694	G	G	G	G	N	C	C	G	G	S	G	G	C	G	C	G	C	G	G	C	G	G	G	G	S	C	C	G	C	C	S	C	S	C	C	G	G	G	G	C	G	G	G	G	C	C	S
AX-95127516	5A	47448717	R	R	R	N	A	A	A	G	G	R	R	R	N	G	A	R	A	G	R	A	R	G	R	G	R	N	A	R	A	N	N	A	R	A	N	R	G	G	G	A	R	G	G	G	A	A	N
AX-94488043	5A	47459910	C	C	C	C	Y	T	T	C	Y	Y	C	C	Y	C	T	C	N	C	C	T	C	C	C	C	Y	T	N	C	T	T	Y	T	N	T	Y	C	N	N	N	T	C	C	N	C	T	T	Y
AX-94528205	5A	47644969	G	G	G	G	A	A	A	G	G	R	G	G	A	G	A	G	A	G	G	A	G	G	G	G	R	A	A	G	A	A	R	A	G	A	R	G	G	G	R	A	G	G	G	G	A	A	R
AX-94412228	5A	48170286	R	R	R	N	G	G	G	N	R	N	R	R	G	N	G	R	G	A	R	G	R	N	R	N	R	N	G	R	R	G	R	G	R	G	R	R	A	N	R	G	R	A	A	N	G	G	R
AX-94432807	5A	48174400	G	G	G	G	T	N	N	G	G	K	G	G	K	G	T	G	K	G	G	T	G	G	N	G	K	K	K	G	K	K	K	N	G	T	K	G	G	G	G	K	G	G	G	G	T	T	K
AX-94519702	5A	48174477	C	C	S	N	N	G	N	C	C	S	C	C	G	C	G	C	G	C	N	G	C	C	S	C	S	G	G	N	G	N	S	G	C	G	N	C	C	C	N	G	C	C	N	C	G	G	C
AX-94429310	5A	48968942	T	T	T	T	A	W	A	T	T	N	T	T	W	T	A	T	A	T	T	A	T	T	T	T	W	W	W	T	W	A	W	A	T	A	A	T	T	T	N	A	T	T	T	T	A	A	W
AX-94675321	5A	49514639	T	T	T	N	C	C	C	N	N	Y	T	T	C	N	C	N	C	T	T	C	T	N	T	T	Y	N	C	T	C	C	C	C	T	C	C	T	T	N	Y	C	T	T	N	T	C	C	Y
AX-94445458	5A	51736684	C	C	C	C	C	M	C	C	C	C	C	C	C	C	A	C	A	C	C	C	C	C	C	C	C	C	A	C	C	A	M	M	C	A	A	C	C	C	C	A	C	C	C	C	A	A	C
AX-95111846	5A	52179759	G	G	G	G	G	A	G	N	G	G	G	G	G	G	R	G	A	R	G	G	G	G	G	N	R	R	A	G	R	A	A	A	G	R	A	G	N	R	R	A	G	G	R	N	R	R	R
AX-95238549	5A	52269986	G	G	G	G	G	R	G	G	G	G	G	N	G	G	A	G	N	G	G	G	G	G	G	G	G	G	N	G	G	A	R	R	G	A	N	G	G	G	N	A	G	G	G	G	A	A	G
AX-94525913	5A	52443448	T	T	T	N	T	G	T	K	N	T	T	N	N	K	G	K	G	T	T	T	T	N	T	T	N	T	G	N	N	G	K	K	K	G	K	T	N	N	K	G	T	T	K	N	G	G	T
AX-94899338	5A	52448754	A	R	R	N	R	A	G	G	G	N	A	A	G	R	R	R	A	A	N	R	R	A	N	A	A	G	G	R	A	G	A	A	R	R	G	R	N	R	N	G	R	A	N	N	R	A	R
AX-95183819	5A	54674171	A	A	A	A	A	G	A	A	A	A	A	N	A	A	G	A	G	A	A	A	A	A	A	A	A	A	G	A	A	G	R	R	A	G	R	A	A	A	A	G	A	A	A	N	G	G	A
AX-94431762	5A	55329650	A	A	A	A	A	G	R	A	A	A	A	A	A	A	G	A	G	R	A	A	A	A	A	A	A	A	G	A	A	G	N	R	A	G	G	A	A	A	A	G	A	A	R	A	G	G	A
AX-94952044	5A	59029447	A	A	A	N	A	N	G	N	G	A	A	A	G	G	A	A	G	G	A	A	A	G	A	G	N	G	G	A	G	G	G	G	A	A	N	A	G	G	N	G	A	G	G	R	A	A	G
AX-94537502	5A	59700333	C	C	C	C	C	T	C	C	C	C	C	C	C	Y	T	C	T	N	C	C	C	N	C	C	N	C	T	C	Y	T	N	Y	N	T	T	C	C	Y	C	T	C	C	C	Y	T	T	N
AX-94976273	5A	60118091	T	T	N	T	T	N	T	T	T	T	N	T	T	T	Y	T	C	T	T	T	T	T	Y	T	T	T	C	T	T	C	Y	N	T	Y	Y	T	T	T	T	C	T	T	T	T	Y	Y	T
AX-94403987	5A	64365984	T	T	T	T	T	T	T	T	T	T	T	T	T	T	G	T	K	T	T	T	T	T	T	T	T	T	K	T	T	N	T	N	T	G	T	T	T	T	T	N	T	T	T	T	G	G	T
AX-94701571	5A	66091803	G	G	G	G	G	T	G	G	G	G	G	G	K	G	T	G	N	G	G	G	G	G	G	G	G	G	T	G	G	T	K	N	G	T	K	G	G	G	N	T	G	G	G	G	T	T	G
AX-94959358	5A	66832223	N	G	G	G	G	A	G	N	G	G	G	G	G	G	R	G	A	G	G	G	N	G	N	G	G	G	A	G	R	A	A	R	G	A	R	G	G	G	G	A	G	G	G	G	A	A	N
AX-94969853	5A	69101202	N	A	R	A	G	G	G	A	A	R	G	G	N	A	G	G	G	N	A	G	G	A	G	G	A	G	G	G	G	G	N	G	N	G	N	G	A	G	R	G	G	N	N	A	G	G	N
AX-94731801	5A	69843147	G	A	A	A	A	G	A	A	N	A	R	N	R	N	A	A	G	G	A	A	A	G	A	G	R	A	N	A	G	N	N	G	R	A	R	A	N	R	N	N	A	G	R	G	A	N	A
AX-94519305	5A	70454613	Y	Y	Y	C	Y	N	Y	N	C	N	Y	Y	C	C	T	Y	N	N	N	Y	N	C	Y	C	C	C	T	Y	N	Y	Y	T	Y	T	Y	Y	Y	C	C	T	Y	N	N	Y	T	T	Y
AX-94515585	5A	73821933	T	T	T	T	T	C	T	T	T	T	T	T	T	T	C	T	C	T	T	T	T	T	T	T	T	T	C	T	N	C	Y	Y	N	C	Y	T	T	T	T	C	T	T	Y	T	C	C	T
AX-94532565	5A	73834248	G	G	N	G	G	N	G	G	G	G	G	G	G	G	A	G	A	G	G	G	G	G	G	G	G	G	A	G	R	N	R	R	G	A	R	G	G	G	N	A	G	G	N	G	A	A	R
AX-94964725	5A	76909419	A	A	A	R	A	A	A	A	A	A	A	A	R	A	A	A	A	A	A	A	A	A	A	A	N	A	A	A	A	N	N	R	A	A	A	A	A	A	N	A	A	N	N	A	A	A	A
AX-94514756	5A	77340517	A	A	A	G	A	G	G	G	G	A	A	A	G	G	A	A	G	G	A	A	A	G	A	G	G	G	G	A	G	G	N	G	A	A	G	A	G	G	G	G	A	G	G	G	A	A	G
AX-94452709	5A	78322429	T	T	Y	N	Y	T	T	N	N	N	Y	Y	Y	T	T	Y	Y	T	T	Y	Y	Y	Y	N	Y	N	N	T	Y	C	T	N	Y	T	C	Y	Y	Y	Y	N	Y	T	T	T	Y	Y	Y
AX-94444467	5A	80161015	T	T	T	T	T	N	T	T	T	T	T	T	T	T	C	T	C	T	T	T	T	T	T	T	T	T	C	T	T	C	Y	Y	N	C	Y	T	T	T	T	C	T	T	T	T	C	C	T
AX-94521956	5A	81474763	T	N	C	T	C	T	T	T	T	C	C	C	T	T	T	C	T	T	C	C	C	T	C	T	T	T	T	C	T	T	T	T	C	T	T	C	T	T	T	T	C	T	T	T	C	T	T
AX-94940509	5A	83929998	G	G	N	G	G	A	G	G	G	G	G	G	G	G	A	G	A	G	G	G	N	G	G	G	G	G	A	G	G	A	R	R	G	A	R	G	G	G	G	A	G	G	G	G	A	A	G
AX-94968358	5A	86167069	A	A	A	A	A	M	A	A	A	A	A	A	A	A	N	A	C	A	A	A	N	A	A	A	A	A	C	A	A	C	M	M	A	C	M	A	A	A	A	C	A	A	A	A	C	C	A
AX-95196380	5A	88989622	G	G	G	G	G	A	G	R	G	G	G	G	G	G	A	G	A	G	G	G	G	G	G	G	G	G	A	G	G	A	N	A	G	A	A	G	G	G	G	A	G	G	G	G	A	A	G
AX-94749386	5A	91119601	C	C	C	C	C	N	C	C	C	C	C	C	C	C	Y	C	Y	C	C	C	C	C	C	C	C	C	T	C	C	Y	N	Y	C	Y	T	C	C	N	N	Y	C	C	C	C	Y	Y	C
AX-94489010	5A	92174329	G	G	G	G	G	C	G	N	G	G	G	G	N	G	C	N	C	G	G	G	G	G	G	G	N	G	C	N	N	C	S	S	S	C	C	G	G	N	N	C	G	G	N	G	C	C	G
AX-94578092	5A	107255598	A	A	A	A	A	N	A	A	A	A	A	A	N	A	R	A	R	N	A	A	A	A	A	A	A	A	N	A	A	N	A	A	A	R	N	A	A	A	A	A	A	A	A	A	R	N	A
AX-94986114	5A	109342918	G	G	G	N	G	T	K	K	N	G	G	G	T	N	K	G	T	K	G	G	G	K	G	K	N	K	T	G	N	T	T	T	N	K	T	G	T	T	T	T	G	N	N	T	G	K	N
AX-94992797	5A	109942521	C	C	C	C	C	C	C	C	C	C	C	C	C	C	C	C	C	C	C	C	C	C	C	C	C	C	C	C	C	C	C	C	C	C	C	C	C	C	C	C	C	C	C	C	C	C	C
AX-94805992	5A	110362869	G	G	G	G	R	G	R	G	G	G	R	R	R	G	G	R	G	R	G	R	N	G	R	R	G	R	G	R	R	G	G	G	G	G	G	R	G	G	G	G	R	G	G	G	G	G	G
AX-94731008	5A	110663429	T	T	T	T	Y	T	Y	T	T	T	Y	Y	T	T	T	Y	T	N	T	Y	Y	T	Y	Y	T	Y	T	Y	Y	T	T	T	T	T	T	Y	T	T	T	T	Y	T	T	T	T	T	T
AX-94718929	5A	111555006	C	C	C	C	G	S	S	N	C	S	G	N	G	C	C	G	C	G	C	G	G	C	G	G	C	G	C	G	G	C	C	S	N	C	C	G	S	C	C	C	G	C	S	C	C	C	C
AX-95082441	5A	113607670	G	G	G	G	R	R	A	R	R	R	A	A	A	G	G	A	G	A	G	A	A	G	A	A	R	A	G	A	A	G	G	R	G	G	G	A	G	G	G	R	A	G	R	R	G	G	R
AX-95207458	5A	114380434	Y	Y	Y	Y	Y	T	T	T	N	N	Y	Y	T	T	Y	Y	N	N	Y	Y	Y	N	Y	Y	T	T	T	Y	N	N	T	N	Y	Y	Y	Y	N	N	T	T	Y	Y	T	N	Y	Y	Y
AX-95248913	5A	115676430	T	T	Y	T	T	T	T	T	T	Y	Y	Y	T	T	Y	Y	T	N	T	T	T	T	T	T	T	T	T	T	T	T	T	Y	T	Y	T	T	T	T	T	N	T	T	T	T	T	Y	N
AX-94536572	5A	116573052	Y	T	Y	Y	Y	C	N	T	C	Y	Y	N	T	T	N	T	Y	C	Y	Y	T	Y	N	C	Y	N	N	T	Y	T	N	C	Y	Y	T	T	T	T	T	T	N	Y	T	C	N	Y	C
AX-94439434	5A	118671307	G	G	G	G	S	G	N	N	G	N	N	C	S	G	G	C	G	N	G	N	C	G	C	N	G	S	G	C	S	G	G	G	G	G	G	C	G	G	G	G	C	G	G	G	G	G	G
AX-94538104	5A	118762257	C	C	M	N	M	M	A	M	C	C	A	N	A	M	C	M	M	A	C	A	A	N	A	A	M	A	M	A	M	M	M	N	M	C	M	A	M	C	N	M	A	N	M	N	C	C	M
AX-95173713	5A	123292384	C	C	C	G	C	S	G	G	G	C	C	C	G	G	C	C	G	G	C	C	C	G	C	G	G	G	G	C	G	G	G	G	C	C	S	C	G	G	S	G	C	G	N	G	C	C	G
AX-94482222	5A	124310884	T	C	T	T	T	C	C	C	T	T	C	T	T	C	T	T	C	T	C	T	T	N	T	C	C	C	T	T	T	T	C	T	T	T	T	T	C	T	N	T	T	T	C	T	C	C	T
AX-94686327	5A	125218169	G	G	G	G	G	G	G	G	G	G	G	G	G	G	G	G	G	G	G	G	G	G	G	G	G	G	G	G	G	G	G	G	G	G	G	G	G	G	G	G	G	G	G	G	G	G	S
AX-94558775	5A	125839727	T	T	T	Y	T	Y	Y	Y	C	T	T	T	Y	Y	T	T	Y	Y	T	T	T	N	T	Y	N	C	C	T	N	C	Y	Y	T	T	Y	T	Y	C	N	Y	T	Y	C	N	T	T	N
AX-94801615	5A	126765971	C	C	C	T	C	N	T	T	T	C	C	C	T	T	C	C	T	T	C	C	C	T	C	T	C	T	T	C	N	T	N	T	C	C	T	C	C	N	T	N	C	T	T	T	C	C	T
AX-94547211	5A	130536456	T	C	T	T	T	T	Y	C	T	Y	T	T	C	C	C	C	T	T	N	T	C	Y	C	T	T	N	T	C	T	C	T	T	Y	T	C	C	C	C	C	C	C	T	C	T	T	T	T
AX-94809461	5A	145663796	A	A	R	R	R	A	A	A	A	A	A	A	A	A	A	A	A	A	A	A	R	R	R	A	A	A	A	R	A	A	R	A	A	A	A	R	A	A	A	A	R	R	A	A	A	A	A
AX-94862432	5A	148831004	G	C	C	C	C	C	N	N	C	C	C	N	N	C	G	C	C	N	C	C	C	C	C	C	C	S	G	G	C	G	S	C	C	S	S	C	C	S	C	N	C	C	C	C	C	C	S
AX-95216573	5A	155215442	N	C	C	N	C	Y	C	T	Y	C	C	C	N	Y	N	Y	Y	C	C	C	C	T	C	C	Y	Y	T	C	N	N	N	Y	C	N	Y	C	Y	N	Y	N	C	T	T	N	C	C	Y
AX-94608652	5A	210479769	A	A	A	R	A	R	G	R	G	A	A	A	R	R	A	A	R	G	A	A	A	R	A	G	R	R	R	A	R	R	R	G	A	A	G	A	R	N	R	G	A	G	R	R	A	A	G
AX-94634069	5A	219257096	N	T	T	N	N	T	T	T	T	T	T	T	T	T	T	N	T	T	T	T	Y	T	Y	T	T	T	T	N	T	T	T	N	T	T	T	Y	Y	T	T	T	Y	Y	T	T	Y	T	Y
AX-94574823	5A	219434714	A	A	A	G	A	G	G	A	G	R	A	G	A	A	A	G	G	N	G	G	G	R	G	G	R	G	A	A	A	A	A	G	G	A	N	G	A	A	A	A	G	G	G	R	G	G	G
AX-94730953	5A	226209499	K	K	K	G	K	N	G	G	G	N	K	K	G	G	T	K	T	G	K	K	K	G	K	G	G	G	T	N	N	T	T	K	K	T	K	K	N	K	G	T	K	G	G	G	T	T	K
AX-94831055	5A	229764865	C	G	C	C	N	C	C	S	C	N	C	C	S	S	S	S	C	C	S	C	S	C	S	C	C	C	C	N	S	S	C	C	C	C	S	N	S	S	C	S	N	C	S	C	C	C	C
AX-94797468	5A	253601865	C	C	C	C	C	Y	C	T	C	Y	C	T	N	C	T	N	N	T	C	C	N	N	N	C	Y	N	T	T	C	T	Y	Y	Y	N	N	N	C	N	C	Y	N	C	T	C	C	Y	N
AX-95175708	5A	259291592	G	G	N	R	R	G	R	G	G	G	G	G	G	G	G	G	G	G	G	G	G	G	G	G	G	G	G	G	G	G	R	G	G	G	R	G	G	R	G	G	G	G	G	G	N	G	R
AX-94711632	5A	267893575	A	A	A	C	A	C	C	C	C	A	A	A	C	C	A	A	C	C	A	A	A	C	A	C	C	C	C	A	C	C	C	C	A	A	C	A	C	C	C	C	A	C	C	C	A	A	C
AX-94387076	5A	268705243	A	A	A	A	A	N	A	A	A	A	A	A	A	A	A	A	N	A	A	A	A	A	A	A	A	W	A	A	A	A	W	A	A	A	N	A	A	N	A	A	A	A	W	A	A	A	A
AX-94452299	5A	276980886	T	T	T	T	T	T	T	T	T	T	T	T	T	T	T	T	T	T	T	T	T	T	T	T	T	T	T	T	T	T	T	T	T	T	T	T	T	T	T	T	T	T	T	T	T	T	T
AX-94826558	5A	279100922	A	A	A	A	M	A	C	A	N	A	M	C	C	M	A	N	N	C	A	C	M	N	C	N	A	C	A	C	C	N	M	N	A	A	A	C	N	A	M	A	C	N	M	A	A	A	N
AX-95169614	5A	288906811	G	G	G	A	G	A	A	A	A	G	G	G	A	A	G	G	A	A	G	G	G	A	G	A	A	A	A	G	A	A	A	A	G	G	A	G	A	A	A	A	G	A	A	A	G	G	A
AX-94682506	5A	296721573	G	G	G	G	G	N	G	G	G	G	G	G	G	G	R	G	A	G	G	G	G	G	G	R	G	G	A	G	G	A	R	R	G	R	A	G	G	G	G	A	G	G	G	G	R	R	N
AX-94701481	5A	307352126	G	R	G	R	R	R	R	R	G	N	R	G	R	N	R	G	G	N	R	R	G	R	R	R	R	G	R	G	N	R	G	R	N	R	N	R	N	G	N	R	R	R	G	R	R	R	R
AX-94863865	5A	310974271	M	M	M	C	M	N	A	M	C	C	A	M	C	C	M	M	N	C	M	M	M	N	M	N	C	C	M	M	M	C	C	C	M	M	M	M	C	C	N	C	M	N	A	C	M	M	N
AX-94954352	5A	320382344	C	C	C	C	Y	C	T	N	C	C	Y	N	T	Y	C	Y	Y	T	C	Y	Y	C	Y	T	C	T	C	Y	Y	C	N	Y	C	C	Y	Y	N	N	N	Y	Y	C	Y	N	C	C	Y
AX-95155293	5A	324479700	T	C	N	C	N	T	T	T	Y	Y	T	Y	Y	Y	T	T	N	N	C	T	N	Y	T	N	N	N	N	T	T	N	C	N	N	T	N	T	Y	Y	N	T	T	Y	N	Y	T	T	N
AX-94740180	5A	324688105	R	R	A	N	A	G	R	A	G	R	R	A	G	R	A	R	A	A	A	A	A	R	A	R	G	R	A	R	A	A	R	A	A	A	A	A	A	R	N	A	A	A	R	N	R	A	A
AX-94536059	5A	325370789	R	R	R	R	R	A	N	A	A	R	R	R	A	A	R	R	N	A	R	R	R	N	R	N	A	A	A	R	A	N	A	R	R	R	A	R	N	A	A	R	R	N	A	N	R	R	R
AX-94531590	5A	331863915	Y	T	T	T	C	C	C	T	T	Y	C	C	C	Y	C	C	C	C	Y	C	C	T	C	C	Y	C	C	C	C	C	N	C	Y	C	C	C	Y	Y	N	C	C	T	C	T	C	C	Y
AX-95251401	5A	342040708	C	C	C	N	C	Y	T	N	N	C	C	C	N	N	C	C	N	N	C	C	C	N	C	Y	T	N	N	C	N	N	Y	Y	C	C	N	C	T	N	T	N	C	N	T	N	C	C	C
AX-94725706	5A	342237100	T	T	T	C	T	C	C	C	C	T	T	T	C	C	T	T	C	C	T	T	T	C	T	C	C	C	C	T	C	C	C	C	T	T	C	T	C	C	C	C	T	C	C	C	T	T	C
AX-94417728	5A	347012162	G	G	N	R	G	R	R	R	R	G	G	G	A	A	G	G	R	R	G	G	G	R	G	R	A	A	N	G	A	R	A	R	G	R	A	G	A	R	A	A	G	R	R	R	G	G	G
AX-94464785	5A	347459675	G	G	N	G	G	G	G	G	G	G	G	G	G	G	G	G	G	G	G	G	G	G	G	G	G	G	G	G	G	G	G	G	G	G	G	G	G	G	G	G	G	G	G	G	G	G	G
AX-95164339	5A	358047749	T	T	T	T	T	T	T	T	T	T	T	T	T	T	T	T	T	T	T	T	T	T	T	T	T	T	T	T	T	T	T	T	T	T	T	T	T	T	T	T	T	T	T	T	T	T	T
AX-94562623	5A	371030419	T	Y	T	T	T	N	T	Y	T	Y	Y	Y	C	C	Y	Y	T	C	Y	T	Y	Y	Y	T	Y	T	C	Y	T	C	T	T	T	Y	T	Y	C	N	Y	C	Y	T	Y	T	T	T	C
AX-94402198	5A	376545344	C	C	C	C	S	C	C	G	C	C	C	C	C	N	C	C	G	C	S	S	C	N	C	G	N	N	C	C	C	C	C	G	C	C	C	C	C	C	C	C	C	C	C	C	S	C	S
AX-95159984	5A	381755423	C	C	C	C	S	C	G	N	C	C	N	N	S	C	C	S	C	G	C	G	S	S	G	G	C	S	C	S	S	C	C	G	C	C	C	G	C	C	C	C	G	C	C	C	G	C	S
AX-95079305	5A	384428639	T	T	N	T	T	T	N	T	T	T	K	T	T	T	T	T	T	T	T	T	T	T	T	N	T	T	T	N	T	T	T	T	T	T	T	T	N	T	T	T	T	T	T	N	K	K	T
AX-94947082	5A	391965602	G	A	G	R	G	A	G	N	G	G	A	G	G	G	G	G	N	G	A	G	G	G	G	A	R	G	G	G	R	N	A	G	G	G	N	G	G	G	G	N	G	G	N	G	G	A	N
AX-94459212	5A	395075581	R	R	G	A	G	A	A	A	A	R	N	R	A	A	R	R	A	N	R	R	R	A	R	A	A	A	A	R	A	A	A	A	R	G	A	G	A	A	A	A	R	A	A	A	G	G	A
AX-94389848	5A	404535254	N	A	A	A	A	N	C	A	A	A	A	A	N	M	A	A	M	A	M	A	A	M	A	A	C	N	C	A	N	A	N	M	N	C	C	A	M	C	M	A	A	N	M	N	C	A	N
AX-94419814	5A	414050846	G	G	G	G	A	N	A	G	G	N	G	G	A	G	G	G	G	G	G	A	G	G	G	G	G	A	G	G	A	G	G	A	N	G	G	G	G	G	G	G	N	G	G	G	G	A	R
AX-94464016	5A	414755544	Y	Y	Y	T	Y	N	N	T	T	Y	Y	Y	Y	T	Y	Y	T	T	Y	C	Y	T	Y	T	T	Y	T	Y	C	T	T	N	Y	Y	T	Y	T	T	T	T	Y	N	T	T	Y	C	Y
AX-94433285	5A	416126459	A	A	A	A	N	N	R	A	A	N	A	A	G	A	A	A	A	A	A	G	A	A	A	A	A	G	A	A	G	A	A	G	A	A	A	A	A	A	A	A	A	A	A	R	A	N	N
AX-94470670	5A	421867009	C	C	C	C	Y	Y	T	T	C	C	N	C	T	C	C	Y	C	Y	C	Y	Y	C	Y	C	Y	T	C	C	T	N	C	T	C	C	C	Y	C	C	C	C	Y	C	C	C	C	Y	N
AX-94723405	5A	422020486	A	A	A	A	G	N	N	G	A	R	A	A	G	A	A	N	A	A	A	G	G	A	G	A	R	G	A	A	G	A	A	N	R	A	A	G	A	A	A	A	G	A	A	A	A	G	A
AX-95091972	5A	422066662	T	T	T	T	Y	Y	Y	Y	T	T	T	T	C	T	T	T	T	T	T	Y	Y	T	Y	T	T	N	T	T	N	T	T	Y	T	T	T	Y	N	T	T	T	Y	T	T	T	T	Y	N
AX-95169303	5A	422077781	C	C	N	C	Y	N	N	C	C	C	C	C	Y	C	C	C	C	C	C	N	C	C	C	C	C	Y	C	C	T	C	C	N	C	C	C	C	C	C	C	C	C	C	C	C	C	Y	Y
AX-94711645	5A	426270633	G	G	G	A	G	N	R	A	N	R	G	R	A	A	G	R	A	A	G	G	N	A	G	R	R	N	N	G	A	A	A	R	N	R	A	G	A	N	N	A	G	R	A	R	G	G	R
AX-95112161	5A	426534316	N	C	Y	N	T	T	T	T	Y	Y	C	N	T	Y	C	N	Y	N	C	T	T	Y	T	Y	Y	T	C	Y	T	N	Y	Y	C	C	N	T	Y	T	Y	C	T	Y	Y	Y	C	T	C
AX-94886253	5A	427092390	C	T	T	T	T	N	T	T	T	T	Y	C	T	T	C	Y	C	C	T	T	T	T	T	C	T	N	C	C	T	C	Y	T	T	C	Y	T	T	T	N	C	T	T	Y	T	Y	T	C
AX-94847937	5A	427317500	C	C	C	T	C	T	T	T	T	C	C	C	T	T	C	C	T	T	C	C	C	T	C	T	T	T	T	N	T	T	T	T	C	C	T	C	T	T	T	T	C	T	T	T	C	C	T
AX-94795980	5A	430246218	G	A	A	A	G	G	G	G	A	R	G	G	G	A	G	G	G	G	A	G	G	A	G	G	R	G	G	G	G	G	A	G	A	G	N	G	A	N	A	G	G	A	A	A	G	G	G
AX-94957897	5A	437039045	A	G	G	G	N	A	N	A	G	R	A	A	N	G	G	N	G	A	G	A	A	A	A	N	N	N	G	A	A	G	G	A	R	G	N	A	A	N	G	G	A	G	A	A	A	A	R
AX-95172283	5A	437208847	T	C	N	C	T	T	N	T	C	Y	T	C	T	C	C	T	C	C	C	T	T	N	T	T	C	N	C	T	T	C	C	T	C	C	C	T	N	C	C	C	T	C	N	T	T	T	Y
AX-94675521	5A	438266961	C	T	T	T	Y	C	C	C	T	Y	N	T	C	T	T	C	T	T	T	C	N	T	C	C	Y	C	T	C	C	T	T	C	T	T	T	C	C	T	T	T	C	T	T	C	C	C	Y
AX-94669990	5A	439186551	A	G	G	G	A	A	A	A	G	R	A	G	A	R	G	A	R	G	G	A	A	R	A	A	R	A	G	A	A	G	G	A	G	G	G	A	A	G	G	R	N	G	R	A	A	A	R
AX-94778193	5A	439188077	Y	T	T	T	Y	Y	C	N	T	N	Y	T	Y	T	T	Y	T	T	N	Y	Y	T	N	N	T	Y	T	Y	Y	T	T	N	T	T	T	N	Y	T	T	T	Y	T	T	Y	Y	Y	N
AX-94796364	5A	439878001	N	C	C	N	Y	Y	Y	C	C	N	C	Y	C	N	N	T	T	Y	N	C	N	T	N	N	C	N	N	T	Y	N	Y	Y	Y	C	Y	C	Y	Y	Y	C	C	T	Y	C	C	T	C
AX-95071409	5A	440264163	C	C	C	C	T	T	T	C	C	Y	C	C	C	C	C	C	C	C	C	T	C	C	N	C	C	T	C	C	T	C	C	T	C	C	C	C	C	C	C	C	C	C	C	C	C	T	C
AX-94479809	5A	440503252	G	G	G	G	N	C	C	N	N	S	G	S	G	G	G	G	G	G	G	C	G	G	N	G	G	C	G	G	C	G	G	C	G	G	G	G	G	G	G	G	G	G	G	G	G	C	G
AX-94502859	5A	442353026	G	G	N	G	A	R	A	N	G	R	A	G	N	G	G	A	G	G	G	A	A	G	A	A	R	N	G	A	A	G	G	A	N	G	G	A	A	G	G	G	A	G	R	G	A	A	R
AX-94888072	5A	442353496	C	C	C	C	S	G	G	G	C	C	S	C	S	C	C	C	C	C	C	S	S	S	N	G	C	S	C	C	S	C	C	G	C	C	S	S	G	C	C	C	S	C	N	N	S	S	S
AX-95235763	5A	444268430	T	T	Y	N	C	Y	N	T	Y	Y	C	T	Y	N	T	C	N	T	T	C	T	T	T	Y	Y	C	N	C	Y	C	N	N	T	T	N	T	C	N	T	Y	T	T	T	T	C	C	Y
AX-94732470	5A	444559652	A	A	A	T	A	T	W	W	T	A	A	A	T	T	A	A	T	T	A	A	A	T	A	T	T	T	W	A	T	T	T	T	A	A	T	A	T	N	T	T	A	T	T	T	A	A	T
AX-94764034	5A	444849916	Y	C	C	C	Y	Y	Y	Y	C	C	Y	C	Y	C	C	Y	C	C	C	Y	Y	C	Y	Y	C	Y	C	Y	Y	Y	C	Y	C	C	C	Y	Y	C	C	Y	Y	C	Y	Y	Y	Y	Y
AX-95200348	5A	445265564	R	R	R	G	A	A	G	N	R	R	A	N	A	R	R	A	N	G	R	A	R	G	R	A	N	A	G	R	A	N	N	N	R	R	N	R	A	N	N	N	R	N	N	G	A	A	R
AX-94659097	5A	450463803	Y	T	T	T	C	N	Y	T	N	Y	T	N	T	T	T	Y	T	N	T	C	T	T	N	N	T	Y	T	Y	T	T	T	Y	T	T	T	N	T	Y	N	T	T	N	T	T	C	C	N
AX-94456504	5A	455998431	T	T	T	T	C	N	T	T	T	T	T	C	Y	T	T	N	T	C	T	C	T	T	T	C	T	N	T	T	C	T	T	Y	Y	N	T	T	C	T	T	T	T	T	T	C	C	C	Y
AX-94494675	5A	456035527	G	G	G	G	R	N	G	G	G	G	G	R	R	G	G	N	G	R	N	R	N	G	N	N	R	R	G	G	R	G	G	G	G	N	G	G	R	G	G	G	G	G	N	R	R	R	G
AX-94455614	5A	456608136	T	T	T	T	N	N	T	T	T	T	T	N	C	T	T	C	T	T	T	C	T	N	T	C	T	N	T	T	C	T	T	T	Y	T	T	T	C	T	T	T	T	T	T	C	C	C	Y
AX-95161447	5A	458203514	Y	T	T	T	Y	Y	C	T	T	T	T	T	Y	T	T	T	N	T	T	Y	T	T	T	N	T	N	T	T	T	C	T	N	T	T	T	T	N	T	T	T	T	T	Y	Y	Y	Y	Y
AX-94432276	5A	458911391	T	T	T	T	T	T	C	T	T	T	T	T	T	T	T	T	C	T	T	T	T	T	T	C	T	T	T	T	T	T	T	T	T	T	T	T	C	T	T	T	T	T	T	N	Y	T	T
AX-94433353	5A	460518493	C	C	N	C	C	Y	C	C	C	C	N	T	C	C	C	C	C	N	C	T	T	C	T	C	C	T	C	C	T	C	C	T	C	C	C	T	C	C	C	T	T	C	T	C	C	T	Y
AX-94835806	5A	462165270	G	G	G	G	G	G	T	G	G	G	G	G	G	G	G	G	K	G	G	G	G	N	G	T	K	N	G	G	K	G	G	G	G	G	G	G	N	G	N	G	G	N	N	G	K	G	G
AX-95070289	5A	463061787	C	C	C	C	C	C	N	C	N	C	C	C	C	C	C	Y	T	C	C	C	C	N	C	T	Y	C	C	C	C	N	N	C	C	C	C	C	T	C	N	N	C	C	C	N	N	C	N
AX-94432813	5A	463061920	T	T	T	T	T	T	C	T	T	T	T	T	T	T	T	Y	C	T	T	T	T	T	T	C	Y	T	T	T	T	T	T	T	T	T	T	T	C	T	T	T	T	T	T	T	C	T	T
AX-94644341	5A	463066383	C	C	C	N	C	C	T	C	Y	C	C	C	C	C	C	C	T	C	C	C	C	C	C	T	Y	C	Y	C	Y	Y	Y	C	C	C	N	C	T	Y	Y	C	C	N	C	C	N	C	C
AX-94558828	5A	463603917	C	C	C	C	C	C	T	C	C	C	C	C	C	C	C	Y	T	C	C	C	C	C	C	T	Y	C	C	C	C	C	C	C	C	C	C	C	T	N	C	C	C	C	C	C	Y	C	C
AX-95077613	5A	464478587	A	A	A	A	A	A	A	A	A	A	A	A	A	A	A	N	A	A	A	A	A	A	A	A	A	A	A	A	A	A	A	A	A	A	A	A	A	A	A	A	A	A	A	A	G	A	A
AX-94387538	5A	465294847	T	T	T	N	T	Y	C	N	T	T	T	T	N	Y	T	T	C	T	T	T	T	N	T	C	Y	Y	T	T	N	T	T	Y	T	T	N	T	C	T	N	Y	T	T	T	Y	N	T	T
AX-94684522	5A	466014263	Y	Y	Y	N	Y	T	T	T	T	Y	Y	Y	T	T	Y	T	T	T	Y	Y	Y	N	Y	N	T	N	N	Y	T	Y	N	N	Y	Y	N	Y	T	N	T	T	Y	N	T	T	T	Y	C
AX-95259052	5A	466615052	A	A	N	A	A	R	A	R	A	N	A	A	A	A	A	A	N	A	A	A	A	N	A	G	A	A	N	A	R	N	R	R	N	N	R	A	R	R	N	A	A	G	N	A	A	R	R
AX-94483668	5A	466988878	T	T	T	T	T	T	C	T	T	T	T	T	T	T	T	Y	C	T	T	T	T	T	T	C	T	T	T	T	T	T	T	T	T	T	T	T	C	T	T	T	T	T	T	T	C	T	T
AX-94465470	5A	466989083	G	G	G	G	G	G	N	G	G	G	G	G	G	G	G	S	S	G	G	G	G	G	G	C	N	G	G	G	G	G	G	G	G	G	G	G	S	G	G	G	G	G	G	G	S	G	G
AX-94879628	5A	468464254	M	M	M	C	M	C	A	C	C	M	M	M	C	C	M	N	A	C	M	M	M	C	M	A	M	C	C	M	C	C	C	C	M	M	C	M	A	C	C	C	M	C	C	C	A	M	C
AX-94590607	5A	468860821	G	G	G	G	G	G	N	G	G	G	G	G	G	G	G	R	A	G	G	G	G	G	G	A	R	G	G	G	G	G	G	G	G	G	G	G	A	G	G	G	G	G	G	G	A	G	G
AX-95022475	5A	468907099	T	T	Y	T	T	Y	C	N	T	T	N	T	T	T	T	Y	Y	T	T	T	T	T	T	C	Y	N	T	T	N	T	T	T	T	T	N	T	C	T	T	T	T	T	N	T	C	T	T
AX-94628613	5A	469609992	C	C	C	C	C	C	M	N	C	C	C	C	C	C	C	M	M	C	C	C	C	C	C	M	N	C	C	C	C	C	C	C	C	C	C	C	M	C	C	C	C	C	C	C	A	C	C
AX-94920642	5A	469610589	Y	Y	Y	C	Y	N	Y	N	C	Y	Y	Y	C	N	Y	T	T	C	Y	Y	Y	C	Y	T	C	N	C	Y	C	C	C	C	Y	Y	C	Y	T	N	C	C	Y	C	C	C	T	Y	C
AX-94600644	5A	469610676	Y	Y	Y	C	Y	C	T	C	C	Y	N	Y	C	C	Y	T	T	Y	Y	Y	Y	Y	Y	N	Y	N	C	Y	Y	C	C	N	Y	Y	C	Y	T	C	C	N	Y	N	C	C	T	Y	C
AX-94497718	5A	470170989	T	T	T	T	T	Y	C	Y	T	T	T	T	N	N	T	Y	C	T	T	T	T	N	T	C	Y	N	T	T	T	Y	N	N	T	T	N	T	C	N	Y	N	T	T	T	N	C	T	N
AX-94500574	5A	471916481	T	T	T	T	T	T	W	T	N	T	T	T	T	T	W	T	W	T	T	T	T	T	T	W	T	T	T	T	N	T	N	N	T	T	T	N	W	W	T	T	T	T	T	N	W	T	N
AX-95218209	5A	472475281	A	C	C	C	A	A	C	A	C	C	C	C	C	C	C	C	C	C	C	A	A	C	A	C	C	A	C	C	A	N	C	M	C	C	C	A	C	C	C	C	A	C	A	C	C	A	A
AX-94686353	5A	475466837	Y	Y	Y	C	Y	C	T	C	C	Y	Y	N	C	C	T	T	T	C	Y	Y	Y	C	Y	T	C	C	C	N	C	C	C	C	Y	Y	C	Y	T	T	C	C	Y	C	C	T	T	Y	C
AX-94665506	5A	475599914	N	C	C	C	C	C	T	C	C	C	C	C	C	C	T	C	T	C	C	C	C	C	C	T	Y	C	C	C	C	C	C	C	C	C	C	C	T	Y	C	C	C	C	C	C	T	C	C
AX-95137488	5A	475650067	T	T	T	T	T	T	C	N	T	T	T	T	T	N	Y	N	C	T	T	T	T	N	T	C	Y	T	T	T	T	T	N	T	T	T	T	T	C	C	T	T	T	T	N	T	Y	T	T
AX-95132574	5A	476439162	R	A	A	A	N	G	G	G	A	R	A	A	A	A	N	N	G	A	A	G	A	A	A	G	R	G	A	A	R	A	N	R	A	A	A	A	G	A	A	A	A	A	R	G	G	G	R
AX-94876698	5A	476439631	A	T	A	T	A	A	A	A	T	T	T	T	T	T	T	W	A	N	T	A	T	T	T	A	W	A	T	T	A	T	W	W	T	T	T	T	A	T	T	T	T	T	A	A	A	A	W
AX-94638131	5A	476439664	S	G	G	G	G	N	G	C	G	N	G	S	G	G	G	G	G	G	G	G	S	G	G	G	G	G	G	G	G	G	C	G	S	G	G	G	G	G	N	G	G	G	G	N	G	G	G
AX-94983398	5A	476602454	C	C	C	C	C	C	T	C	C	C	C	C	N	C	C	Y	T	C	C	C	C	C	C	T	Y	C	C	C	C	C	C	C	Y	C	C	C	T	C	C	C	C	C	C	C	T	C	C
AX-94955528	5A	476602486	R	R	R	A	R	A	A	N	A	N	R	R	A	A	R	R	A	A	R	R	R	A	R	A	A	A	A	R	R	A	N	A	R	R	A	R	A	A	A	A	R	A	A	G	R	R	A
AX-94430148	5A	476605452	C	C	C	C	N	S	G	C	C	C	C	C	C	C	C	S	G	C	C	S	C	C	C	G	S	G	C	C	N	C	C	S	C	C	C	C	G	C	C	C	C	C	G	C	G	N	S
AX-94701085	5A	476659738	C	C	C	C	C	C	M	N	C	C	C	C	C	C	C	C	A	M	C	C	C	C	C	N	N	C	C	C	N	C	C	C	C	C	N	C	A	A	C	C	C	C	M	C	M	C	M
AX-94693418	5A	477451720	W	T	T	N	T	T	T	W	A	T	N	W	A	T	W	N	T	A	T	T	T	N	T	A	T	T	N	W	T	T	T	W	T	N	A	T	T	A	T	T	T	T	A	T	W	T	N
AX-95085015	5A	480284549	C	C	N	M	C	A	M	M	N	C	M	C	M	N	C	A	N	A	C	C	C	M	C	A	M	C	N	N	M	N	N	M	C	C	N	C	N	M	N	M	C	M	N	M	M	C	N
AX-94399725	5A	480286359	T	T	T	T	T	T	T	T	T	T	K	T	T	T	T	K	T	T	T	T	T	N	T	G	K	T	T	K	T	T	T	N	T	T	N	T	T	T	T	T	T	T	T	T	K	T	T
AX-94452354	5A	481670094	C	C	C	C	N	G	C	C	C	C	C	C	C	C	C	C	C	C	C	G	C	C	C	C	C	S	C	C	G	C	C	C	C	C	C	C	C	N	C	C	C	C	N	G	C	G	C
AX-94656347	5A	481892784	S	S	S	G	G	N	C	N	G	G	S	G	N	C	G	S	C	G	S	G	G	S	G	C	C	G	G	S	N	G	C	S	S	G	N	G	C	G	N	N	G	C	G	G	S	G	C
AX-94425631	5A	481900784	A	A	A	G	G	R	A	A	G	N	A	G	G	A	G	A	A	G	A	G	G	G	G	A	A	G	G	A	R	A	A	N	A	G	R	G	A	G	A	A	G	A	G	G	A	G	A
AX-94756234	5A	481901482	R	R	R	A	A	N	G	G	A	R	R	A	N	G	A	R	G	A	R	A	A	N	A	G	G	N	A	R	A	G	G	N	R	A	A	A	G	N	G	G	A	G	A	A	R	A	G
AX-94761509	5A	481901751	C	Y	C	T	C	T	T	T	T	Y	C	C	T	T	C	C	T	T	C	C	C	T	Y	T	T	T	T	C	T	T	T	T	C	C	T	Y	T	T	T	T	N	T	T	T	C	Y	T
AX-94530985	5A	482351723	A	G	R	G	G	R	R	R	N	G	G	G	G	N	A	G	G	G	G	G	G	G	G	N	G	G	A	G	G	A	G	G	G	A	N	G	G	G	N	A	G	R	R	N	G	G	G
AX-94531933	5A	483711083	R	R	N	N	A	A	N	R	G	R	R	R	G	G	R	R	G	R	R	A	R	G	R	G	G	N	G	R	A	N	G	G	R	R	G	R	G	R	G	G	R	G	A	R	R	A	G
AX-94522762	5A	485598127	T	T	T	T	N	Y	T	T	T	T	T	T	T	T	T	T	T	T	T	C	T	T	T	T	T	T	T	T	Y	N	T	T	T	T	T	T	T	N	T	Y	T	T	Y	C	T	C	T
AX-94389070	5A	485828202	T	T	T	C	T	Y	C	C	C	T	T	T	C	C	T	T	C	C	T	T	T	C	T	C	C	C	C	T	C	C	C	C	T	T	C	T	C	C	C	C	T	C	C	Y	T	T	C
AX-94419728	5A	487365051	T	T	T	C	T	T	T	T	C	N	T	C	C	T	C	Y	T	C	T	T	C	C	C	C	T	C	C	T	T	C	C	N	C	C	C	C	T	T	T	C	C	T	T	C	C	T	N
AX-95240942	5A	487684594	C	C	C	N	Y	C	C	C	T	Y	C	T	T	N	T	T	C	T	C	C	T	T	N	T	T	T	T	C	Y	T	Y	T	T	T	T	T	N	N	Y	T	T	C	C	N	N	C	N
AX-94772785	5A	487844882	Y	T	T	T	T	T	T	C	T	Y	T	N	T	T	Y	T	T	C	T	T	T	T	T	T	N	T	C	T	T	T	C	T	T	N	C	T	Y	N	T	T	T	T	N	C	T	T	T
AX-94515020	5A	493860794	C	C	C	T	T	N	Y	N	T	Y	C	C	T	C	C	Y	N	C	C	C	T	T	T	C	C	T	C	T	C	T	C	T	C	C	C	N	T	Y	N	T	T	C	C	C	C	C	Y
AX-94707383	5A	494385222	A	A	A	G	R	G	G	G	G	A	A	A	G	G	A	A	G	G	A	A	A	G	A	G	G	G	G	A	G	G	G	G	A	A	G	R	G	G	G	G	N	G	G	G	A	A	G
AX-94937999	5A	494870877	A	G	G	G	G	N	G	A	G	G	G	A	G	G	A	G	G	A	G	A	G	G	G	G	G	A	A	G	A	G	R	G	G	A	R	G	G	G	G	G	G	G	G	A	G	A	G
AX-95109394	5A	496019183	R	R	A	A	A	A	N	N	A	A	A	A	A	N	R	A	A	A	A	A	R	G	R	R	R	G	A	A	A	G	N	A	N	R	R	R	A	G	A	N	R	N	A	A	N	N	R
AX-94409905	5A	496286090	C	G	C	S	G	G	C	N	N	S	G	G	S	G	G	C	G	G	G	G	C	N	C	C	S	G	G	C	G	G	S	C	C	G	G	C	C	N	G	G	C	G	N	N	C	G	N
AX-94887415	5A	496570927	T	C	T	T	C	C	T	T	T	Y	C	C	T	C	C	T	C	C	C	C	T	T	T	T	Y	C	C	T	C	C	Y	T	T	C	C	T	T	T	C	C	T	C	T	T	T	C	T
AX-94619314	5A	502372312	T	T	T	Y	T	T	T	Y	Y	T	T	T	Y	T	T	T	T	T	T	T	Y	Y	Y	T	T	T	T	Y	N	T	T	N	T	T	T	Y	Y	T	T	T	Y	T	N	T	T	T	Y
AX-94637605	5A	502799409	T	T	N	T	A	T	W	W	T	T	T	A	W	N	A	T	A	A	T	T	T	N	T	A	W	W	A	T	W	A	N	T	T	A	A	T	W	N	T	W	T	W	W	A	T	T	T
AX-94753430	5A	503062260	G	G	G	N	G	N	N	S	N	G	G	S	S	S	G	C	C	G	G	G	G	G	G	G	N	S	S	G	S	N	S	N	C	G	S	G	N	N	N	S	G	N	C	N	C	G	G
AX-94831718	5A	503873752	T	T	Y	C	T	T	T	T	T	Y	T	Y	T	T	T	Y	N	C	Y	T	Y	Y	Y	T	N	T	T	Y	C	T	Y	T	T	T	T	Y	T	T	T	T	Y	T	Y	C	Y	T	T
AX-94692499	5A	504567367	A	A	A	G	A	G	G	G	G	A	A	A	G	G	A	A	G	G	A	A	A	G	A	G	G	G	G	A	G	G	G	G	A	A	G	A	G	G	G	G	A	G	G	G	A	A	G
AX-94564432	5A	504775887	R	R	R	A	R	N	G	N	A	R	R	R	N	R	R	R	G	A	R	R	R	A	R	A	A	N	A	R	R	A	N	A	R	R	R	R	N	R	A	G	R	A	R	A	R	R	N
AX-94714504	5A	504852483	G	G	G	R	N	A	A	R	R	G	G	G	R	R	G	G	A	A	G	G	G	R	G	R	R	R	R	G	N	R	N	R	G	G	R	G	R	R	N	A	G	R	N	A	G	G	N
AX-94516981	5A	504862104	T	T	N	T	G	K	T	K	T	T	T	T	N	K	T	T	G	T	T	K	T	N	T	T	N	K	N	T	K	T	K	N	T	T	N	T	T	N	N	N	T	T	K	K	T	T	T
AX-95177041	5A	505503290	K	G	K	K	T	N	G	N	T	N	G	K	T	N	G	K	K	G	G	G	G	T	G	G	K	K	G	K	N	K	T	K	G	G	G	G	T	K	T	G	G	G	N	K	G	N	K
AX-94455495	5A	505509812	G	G	G	G	S	G	N	G	G	G	G	G	G	G	G	G	S	G	G	G	G	G	G	G	G	G	G	G	G	G	S	G	G	G	G	G	G	G	G	S	G	G	G	C	G	G	G
AX-95208994	5A	505534430	C	C	C	C	N	C	Y	N	C	C	C	C	C	C	C	C	N	N	C	C	C	C	C	C	C	C	C	C	C	C	Y	C	C	C	C	C	C	C	C	N	C	C	C	T	C	C	C
AX-95094815	5A	505596744	G	G	G	S	S	S	G	G	G	G	N	G	G	G	G	G	C	G	G	G	N	G	G	G	G	G	G	G	G	S	N	G	G	G	G	G	G	S	G	C	G	G	G	C	G	G	G
AX-95176635	5A	505610127	R	G	R	G	A	N	G	N	R	N	G	R	R	R	G	N	A	G	G	G	G	R	G	N	G	R	N	R	R	N	R	G	G	G	R	G	N	R	N	G	G	N	R	A	G	G	G
AX-95015447	5A	509218831	G	G	G	G	R	G	G	N	N	G	G	G	G	G	G	G	G	G	G	G	G	G	G	G	G	N	G	R	G	A	N	N	G	G	R	G	N	A	R	A	G	G	R	G	G	G	R
AX-94418429	5A	509656247	N	G	G	G	R	G	R	G	G	G	G	G	G	G	G	G	G	G	G	G	G	G	G	G	G	G	G	G	G	G	G	G	G	G	G	G	G	G	G	G	G	G	G	R	G	G	G
AX-94477032	5A	514095617	G	G	G	T	G	T	T	T	T	G	G	G	T	T	G	G	T	T	G	G	G	T	G	T	T	T	T	G	N	T	T	N	G	G	T	G	T	T	T	T	G	T	T	T	G	G	T
AX-94606396	5A	522082690	C	S	S	G	C	G	G	G	G	S	S	S	G	G	S	C	G	G	S	S	S	G	N	G	S	N	G	N	G	G	G	S	C	S	G	S	G	G	G	G	S	G	C	G	C	S	G
AX-95213330	5A	524029196	S	G	C	G	G	C	G	G	G	G	G	G	G	N	G	G	G	G	G	C	C	G	C	G	S	C	G	G	C	G	G	S	S	G	G	C	G	G	S	G	C	G	C	G	S	C	G
AX-94395372	5A	524052230	Y	T	C	T	T	Y	T	N	T	T	T	T	T	T	T	T	N	T	T	C	C	T	Y	T	T	C	T	T	C	N	T	Y	N	T	T	C	T	N	N	T	C	T	C	C	Y	C	T
AX-95167826	5A	524229118	A	A	N	A	A	N	A	A	A	A	A	A	A	A	A	A	A	A	A	R	R	A	R	A	A	N	A	A	G	A	A	A	A	A	A	R	A	A	A	A	R	A	N	N	A	R	A
AX-94650399	5A	524232725	Y	C	T	C	C	Y	C	C	C	C	C	C	C	C	C	Y	C	C	C	T	T	C	T	C	Y	T	C	N	T	C	C	C	Y	C	C	T	C	C	Y	C	T	C	T	Y	Y	T	C
AX-95235655	5A	524244957	R	R	R	A	N	A	A	R	A	R	R	R	A	A	R	N	A	A	N	R	R	A	R	A	A	A	A	R	A	G	A	G	R	R	A	R	A	G	A	A	R	A	R	A	R	R	R
AX-95099059	5A	524322546	C	T	Y	T	T	C	T	T	T	T	T	N	N	C	T	T	Y	Y	T	T	C	T	C	C	Y	N	T	C	Y	C	C	T	N	T	C	C	N	C	N	C	C	T	N	C	T	C	T
AX-95221941	5A	524671184	G	G	N	G	G	K	G	G	G	G	G	G	G	G	G	G	G	G	G	T	K	G	T	G	G	K	G	G	K	G	G	G	G	G	G	T	G	G	G	G	T	G	K	K	K	T	G
AX-94669667	5A	524906775	C	N	A	A	A	M	C	A	A	M	C	M	M	C	C	M	N	C	A	C	M	C	M	C	M	A	C	A	M	M	N	M	M	M	C	N	N	M	M	M	C	C	A	A	N	M	M
AX-94462177	5A	527917704	G	A	R	A	R	A	G	A	A	A	A	G	A	A	G	G	A	G	A	A	A	A	A	G	A	A	G	A	A	G	A	A	R	R	R	A	A	A	A	G	A	A	G	A	G	A	A
AX-95176365	5A	527919007	A	A	G	N	G	A	A	N	G	R	A	A	A	A	A	A	G	A	G	A	A	A	A	A	A	A	A	G	A	N	A	R	A	A	A	A	G	R	A	A	A	A	N	R	A	A	R
AX-95099427	5A	529304457	Y	Y	T	N	T	Y	Y	T	T	T	Y	Y	C	C	Y	Y	T	N	T	Y	Y	Y	Y	C	C	N	C	T	N	T	C	T	Y	Y	C	Y	T	Y	N	Y	Y	N	T	T	Y	Y	Y
AX-94447473	5A	529808043	R	G	N	G	R	N	A	R	G	G	G	N	G	G	N	R	G	N	G	G	G	N	G	A	G	G	A	G	G	A	R	N	N	N	A	G	G	G	G	A	G	G	A	G	A	G	R
AX-95131469	5A	531020163	G	G	A	A	A	G	G	A	A	N	N	G	G	G	G	G	A	N	A	G	G	G	G	G	N	G	G	A	R	N	G	R	G	G	G	G	A	A	R	G	G	G	A	A	G	G	A
AX-95187011	5A	531239602	Y	C	Y	C	N	C	Y	C	C	C	C	Y	C	C	Y	N	C	Y	C	C	C	C	C	Y	N	N	Y	C	C	Y	C	C	C	Y	Y	C	C	C	N	Y	C	C	C	C	Y	C	C
AX-94937231	5A	531239743	C	A	C	A	C	A	C	N	A	A	A	C	A	A	C	C	A	C	A	A	A	A	A	C	N	A	C	A	A	C	N	A	C	C	M	A	A	A	A	C	A	A	C	A	C	A	A
AX-94542868	5A	532461561	N	T	N	T	K	K	G	K	T	T	T	N	T	T	G	N	T	G	T	N	K	T	K	G	K	G	G	T	K	G	K	N	K	K	K	N	T	T	K	G	K	T	N	T	N	K	T
AX-94573880	5A	533072113	C	C	C	C	C	C	Y	C	C	C	C	C	C	C	C	C	C	Y	C	C	C	N	C	C	C	C	Y	C	C	Y	C	N	C	C	C	C	C	C	N	N	C	C	C	C	C	C	C
AX-94456473	5A	533279538	Y	C	Y	C	C	C	C	C	C	C	C	C	Y	Y	C	N	C	C	C	C	C	C	C	C	Y	N	C	C	Y	N	T	Y	Y	C	N	C	N	N	N	C	C	N	T	N	N	C	C
AX-94449073	5A	533483931	A	A	R	N	G	A	A	N	A	R	A	A	A	A	A	A	A	A	G	A	A	A	A	A	A	A	A	R	A	N	A	R	A	N	A	A	A	A	N	A	A	A	A	A	A	A	A
AX-94747628	5A	533947367	C	C	C	Y	C	N	C	N	N	C	C	C	T	C	C	C	C	C	C	C	C	C	C	C	T	N	C	C	C	C	C	T	Y	C	C	C	C	C	T	C	C	N	T	N	T	C	Y
AX-94944448	5A	535012946	A	A	N	G	G	A	A	G	G	R	A	R	A	N	A	N	G	A	G	A	A	A	A	A	A	A	A	G	A	G	A	N	N	A	A	A	G	R	N	A	A	A	G	G	A	A	N
AX-94472861	5A	535137059	A	R	A	G	R	R	G	G	G	R	R	R	G	G	R	R	G	G	R	A	A	G	A	G	G	N	G	R	N	G	G	G	R	R	G	A	G	G	G	G	A	G	G	G	R	A	G
AX-94553874	5A	535137275	C	C	A	A	A	C	C	M	N	M	C	C	C	C	C	C	A	C	A	C	C	C	C	C	C	C	C	A	C	A	C	N	C	C	C	C	A	M	M	C	C	C	M	N	C	C	M
AX-94577029	5A	536265784	Y	T	Y	C	Y	Y	C	T	T	T	T	T	T	N	Y	T	C	T	T	T	Y	Y	Y	N	Y	Y	C	T	C	Y	N	N	Y	C	C	C	N	T	Y	C	Y	T	C	N	Y	Y	T
AX-94621575	5A	536292051	T	N	A	N	A	T	T	W	A	N	T	T	T	T	T	T	A	W	N	T	T	T	T	T	T	T	T	A	T	A	W	W	N	N	T	N	A	W	W	N	T	W	N	A	N	T	N
AX-94699913	5A	537355523	T	T	C	C	C	T	T	C	C	Y	T	T	T	T	T	T	C	T	C	T	T	T	T	T	T	T	T	C	T	C	T	Y	T	T	T	T	C	Y	T	T	T	T	C	C	T	T	N
AX-94453026	5A	537634020	G	A	G	G	A	G	A	A	A	A	A	A	A	A	A	A	G	A	G	A	G	A	N	A	R	G	A	A	G	A	A	G	N	A	A	G	G	A	R	A	G	A	N	A	N	G	R
AX-95215256	5A	538757186	Y	C	Y	Y	C	Y	C	C	C	C	C	C	C	C	C	C	Y	C	C	Y	Y	C	Y	C	N	Y	C	C	Y	C	C	C	Y	C	C	Y	Y	C	Y	C	Y	C	Y	C	Y	Y	N
AX-95076333	5A	539956739	T	C	N	T	T	Y	Y	T	T	Y	C	C	Y	Y	T	C	T	Y	T	C	C	Y	C	N	Y	Y	T	T	Y	T	T	T	C	T	T	C	T	T	T	T	C	Y	T	T	C	C	Y
AX-95105509	5A	540052080	G	G	A	N	N	G	A	R	R	G	G	G	G	N	A	G	N	R	G	G	G	R	G	N	R	R	A	G	R	A	N	N	G	A	A	G	G	A	R	A	G	R	R	R	G	G	G
AX-94750554	5A	540060880	C	C	T	C	N	N	T	C	C	C	C	C	C	N	T	N	C	C	C	C	C	N	C	C	N	Y	T	C	Y	T	C	C	C	T	N	C	N	N	C	T	C	N	N	C	C	C	C
AX-94935237	5A	540285817	R	R	G	A	G	A	R	A	A	N	G	N	A	A	G	N	A	A	G	R	G	A	R	A	A	A	R	G	A	R	A	A	R	G	N	R	R	R	N	R	R	A	R	N	R	R	A
AX-94787269	5A	540285828	C	C	T	T	Y	C	C	C	T	T	Y	C	C	C	C	C	T	C	T	C	C	C	C	C	C	C	C	T	C	C	Y	T	C	C	C	C	T	C	N	C	C	C	T	T	C	C	T
AX-94830744	5A	540393762	C	C	C	N	C	T	N	T	T	C	C	C	N	N	C	N	N	T	Y	C	C	N	C	N	N	N	N	N	N	N	N	N	C	C	T	C	T	N	T	T	C	N	T	T	C	C	C
AX-94862636	5A	540394062	T	T	Y	T	Y	T	T	T	T	T	T	T	T	T	Y	T	T	T	T	T	T	T	T	T	T	T	T	T	T	T	T	T	T	Y	T	T	T	T	T	T	T	T	T	T	T	T	T
AX-95248646	5A	541367021	Y	Y	Y	C	Y	N	Y	Y	C	Y	Y	Y	C	T	Y	Y	C	T	Y	Y	Y	C	Y	C	T	T	C	N	C	C	C	C	Y	Y	C	Y	N	T	T	T	N	C	T	Y	Y	Y	Y
AX-95004122	5A	544538260	Y	Y	T	T	T	C	C	C	T	N	Y	Y	N	C	Y	Y	T	C	T	Y	Y	C	Y	C	C	C	C	T	C	Y	Y	Y	Y	Y	N	Y	T	C	Y	N	Y	Y	Y	T	Y	Y	Y
AX-94574635	5A	546162937	G	G	R	A	N	R	N	A	R	G	G	N	R	A	N	R	N	R	N	N	G	N	G	A	N	R	R	R	A	R	R	A	G	G	R	G	A	R	R	G	G	G	A	A	G	G	R
AX-94706027	5A	548234856	C	A	N	C	C	C	C	C	C	C	C	C	C	M	C	C	N	A	C	C	C	N	C	M	A	M	A	C	A	C	N	C	C	C	C	C	C	A	C	N	C	M	A	A	C	C	M
AX-95218531	5A	548506504	G	G	G	R	G	N	N	R	R	G	G	G	A	R	G	G	R	A	G	G	G	N	G	N	N	A	R	G	R	N	R	N	G	G	A	G	A	R	R	N	G	R	A	R	G	G	R
AX-94386305	5A	548606913	C	C	N	Y	C	T	Y	C	N	C	C	C	T	C	C	N	C	Y	C	Y	Y	C	Y	C	N	C	Y	N	C	Y	C	Y	Y	C	Y	Y	Y	C	Y	Y	N	C	N	N	Y	Y	C
AX-94789985	5A	548609689	N	G	G	G	N	N	G	A	A	R	A	N	R	R	G	G	A	G	A	G	G	A	G	A	N	R	G	G	N	G	R	R	N	G	R	G	R	A	G	G	N	N	G	G	G	G	R
AX-94408752	5A	548625766	N	Y	C	T	Y	Y	T	Y	Y	C	C	Y	Y	T	Y	Y	Y	T	C	C	C	Y	C	N	T	T	T	C	T	T	T	Y	C	Y	T	C	T	Y	T	T	C	T	T	T	C	C	T
[truncated: 7,504 more rows]
[truncated: 137 more columns]

## Sheet: Phenotypic_Data
Genotypes	IARI-Delhi					IARI RS-Indore					GBPUA&T-Pantnagar					Pooled							Table Legends
	GFeC	GZnC	GPC	TW	TKW	GFeC	GZnC	GPC	TW	TKW	GFeC	GZnC	GPC	TW	TKW	GFeC	GZnC	GPC	TW	TKW			GFeC - Grain Iron Concentration
EXCALIBUR	38.4	47.18	13.8	75.53	34.72	38.29	29.87	11.43	79.67	41.19	27.25	23.17	10.41	72.64	32.45	35.85	31.51	11.87	75.89	36.12			GZnC - Grain Zinc Concentration
SERIH82	37.45	43.68	12.87	78.76	45.66	40.79	32.36	10.21	80.59	42.15	33.89	21.22	10.37	71.91	38.01	37.21	30.95	11.35	76.86	41.12			GPC - Grain Protein Content
CHIRIYA3	35.17	56.01	13.34	76.34	41.67	39.38	27.31	9.96	78.29	40.17	29.65	23.82	10.35	73	41.23	35.67	32.78	11.4	75.89	40.47			TW - Test weight
DRYSDALE	33.89	42.28	12.87	77.55	39.94	45.6	30.47	10.99	79.21	45.96	30.85	21.29	9.47	73.37	40.43	36.82	30.28	11.3	76.62	41.42			TKW - Thousand Kernel Weight
RAC875	36.92	46.3	12.26	75.12	37.94	39.25	25.81	9.4	76.91	43.51	28.05	23.53	10.68	71.18	40.59	35.81	30.53	11.09	74.56	40.21			IARI-Indian Agricultural Research Institute
BTSHOMBURGK	33.52	40.79	13.26	77.95	35.77	40.79	28.52	10.25	80.13	43.66	34.44	22.16	11.74	72.64	35.27	36.34	29.76	11.79	76.74	38			IARI RS - Indian Agricultural Research Institute (Regional Station)
SUNCO	33.95	44.82	13.66	77.15	31.91	39.7	30.25	10.84	81.05	38.1	30.93	23.74	11.08	73.73	35.83	35.64	31.28	11.86	77.11	35.51			GBPUA&T - Govind Ballabh Pant University of Agriculture and Technology
WESTONIA	38.29	53.3	12.9	76.34	30.68	43.29	30.4	10.88	81.51	40.62	34.52	21.51	10.74	70.45	32.61	38.04	32.42	11.6	75.89	34.9
CPAN1676	36.65	46.65	13.91	75.53	34.45	43.68	24.91	10.48	81.97	42.64	31.65	21	11.25	67.9	27.53	37.24	29.81	11.88	74.92	34.94
DBW14	36.07	50.24	13.87	74.32	37.36	38.03	28.89	10.83	78.29	40.42	32.37	19.85	11.43	71.18	37.85	36.06	31.11	12	74.68	38.3
GW322	35.01	45.25	12.57	77.55	37.58	40.79	31.45	9.88	80.13	44.97	28.37	23.6	10.09	70.45	34.87	35.71	31.6	11.13	75.89	38.75
GW366	36.6	46.74	12.63	77.95	40.49	40.73	27.16	9.12	81.51	52.77	34.36	20.93	10.25	73.37	37.37	37.07	30.31	11.01	77.35	42.59
HD2189	35.86	45.43	13.53	79.17	38.1	43.29	31.15	10.62	81.97	39.01	36.36	20.71	11.92	74.1	34.87	37.74	30.9	11.99	78.08	37.17
HD2687	35.11	45.6	13.05	77.15	36.66	38.74	26.64	9.34	78.29	38.19	30.85	19.49	10.99	70.82	29.71	35.72	29.64	11.35	75.41	34.93
HD2733	34.11	43.94	12.3	76.34	38.82	37.91	26.49	10.52	77.37	41.28	31.65	19.2	12	69.72	34.06	35.44	29.22	11.67	74.56	37.77
HD2888	34.16	44.12	14.17	79.57	40.51	40.6	29.65	10.5	82.89	40.42	31.09	27.86	10.66	73.73	37.53	35.91	31.97	11.81	78.32	39.06
HD28941	36.44	55.31	13.36	77.55	37.53	44.19	31.9	10.49	81.05	40.55	31.49	27.42	9.95	73	39.06	37.27	34.51	11.43	76.99	38.76
HD2932	34.11	36.25	12.01	76.74	36.74	51.38	27.54	9.54	79.67	45.17	29.41	22.3	NaN	68.99	36.56	37.81	28.71	10.6	75.04	39.11
HD2967	35.96	52.78	12.78	77.15	38.83	40.54	29.57	10.59	78.29	40.49	33.33	24.54	10.46	72.27	40.35	36.7	32.84	11.44	75.89	39.51
HD2985	32.94	39.39	12.52	76.74	39.31	40.73	28.37	10.44	80.13	42.55	27.57	25.98	9.32	71.91	39.78	35.06	30.34	11.06	76.14	40.06
HD2987	33.26	40.62	12.15	79.57	40.2	43.62	32.36	9.85	81.05	39.72	29.65	22.88	9.88	73.37	34.3	36.06	30.75	10.97	77.71	37.77
HD3059	35.06	44.99	12.39	78.76	38.71	42.33	28.74	10.61	80.13	38.19	29.41	20.64	10.77	72.27	34.14	36.21	30.26	11.42	76.86	36.87
HD3086	35.38	38.87	12.18	78.36	37.72	40.54	29.72	10.42	78.75	41.24	32.69	26.41	9.63	72.27	34.46	36.45	30.64	11.04	76.38	37.59
HD3118	32.12	42.41	12.85	80.04	41	39.65	22.31	8.93	83.37	43.07	30.32	21.58	10.87	74.39	38.85	34.95	30.21	11.22	78.93	40.02
HD3171	36.68	39	12.5	76.4	39.09	40.61	23.44	9.04	80.61	42.75	28.24	18.83	9.96	70.37	35.54	35.93	29.17	10.94	75.77	38.37
HD3237	33.55	36.81	11.56	78.83	43.02	41.06	28.25	9.63	78.77	41.86	30.96	22.51	9.48	73.29	41.59	35.7	30.68	10.72	76.99	41.07
HI1531	36.2	42.94	12.03	79.23	42.29	40.8	29	9.84	81.07	43.49	26.56	23.38	9.91	75.12	41.59	35.58	32.22	10.99	78.32	41.34
HI1544	34.93	43.2	12.43	77.62	39.06	41.38	27.35	10.04	80.61	46.41	27.76	21.14	NaN	72.93	38.93	35.58	31.38	11.13	76.99	40.48
HI1605	36.04	43.98	13.59	78.42	38.57	42.4	29.83	11.79	79.69	38.46	31.44	21.86	NaN	72.93	36.03	36.66	32.25	11.98	76.99	37.14
HINDI62	37.47	49.23	13.7	78.02	40.38	43.3	30.28	10.53	82.45	41.68	36.88	24.97	11.1	72.2	32.56	38.09	34.07	11.86	77.35	37.48
HIRA	34.77	43.2	13.4	75.19	34.36	44.26	30.58	11.03	80.15	42.03	30.56	24.68	10.03	67.45	26.67	36.59	32.92	11.64	74.31	34.11
HUW468	32.23	39	13.04	72.77	30.69	38.88	27.73	9.99	79.69	36.38	30.4	23.74	9.72	70.01	36.91	34.83	31.26	11.23	74.31	34.65
HUW510	35.09	45.56	12.62	77.62	39.14	41.12	29.08	9.9	81.07	39.46	30.56	21.43	10.75	71.1	34.41	36.02	32.28	11.36	76.5	37.08
HW2004	34.82	41.89	12.82	78.83	37.51	37.08	36.91	9	81.99	39.87	30.24	26.48	9.95	71.47	28.85	35.08	34.49	11.01	77.23	35.02
K68	36.84	52.99	14.27	78.42	42.03	41.12	29.15	9.27	82.91	47.67	34.64	26.84	10.46	75.12	42.56	37.12	34.98	11.56	78.56	42.79
HALNA	35.93	53.96	13.19	78.02	40.84	44.52	30.66	10.45	82.45	43.62	31.52	24.32	9.14	73.66	36.27	37.08	34.91	11.23	77.84	39.33
NIAW34	35.14	45.73	12.4	78.42	37.44	42.02	27.5	10.15	81.07	40.71	29.44	18.98	10.88	71.1	35.14	36.04	31.4	11.4	76.74	37.2
NP852	36.78	56.93	14.21	77.62	36.46	45.1	33.9	12.39	82.45	37.73	31.28	23.74	11.47	71.83	29.01	37.37	36.06	12.5	77.11	34.16
NW1014	35.25	42.76	12.64	79.23	39.67	42.53	26.75	10.66	83.37	43.39	48.95	21.72	9.93	71.47	36.11	39.36	31.3	11.34	77.71	38.89
PISSILOCAL	38	47.31	13.32	78.42	38.59	41.12	30.21	11.01	80.61	37.99	30.64	24.39	10.53	70.37	29.82	36.76	33.55	11.73	76.38	35.07
RAJ3765	34.5	45.21	12.97	77.62	40.45	41.12	26.9	10.81	80.61	42.65	29.84	26.55	10.51	72.93	37.88	35.76	32.92	11.6	76.99	39.44
VL829	34.87	44.95	13.1	76.81	37.48	41.18	30.58	11.25	80.15	40.45	33.52	24.25	12.81	72.56	31.19	36.47	33.15	12.29	76.5	35.91
VL907	35.19	44.77	12.77	77.62	39.5	38.04	26.07	10.96	78.31	40.47	34.4	23.74	11.73	72.2	38.04	36.05	32	11.88	76.14	38.6
WB2	36.31	49.32	12.85	78.42	37.46	40.22	29.68	9.77	80.15	40.37	30.96	23.88	11.69	71.83	33.77	36.21	33.7	11.62	76.74	36.68
WR544	35.99	50.98	14.17	77.21	41.27	42.85	30.96	9.92	79.69	44.01	32.56	26.12	11.25	69.28	32	36.93	34.82	11.87	75.41	38.23
DBW43	35.72	44.95	11.99	77.62	45.12	39.65	25.47	8.95	79.69	48.29	28.64	24.97	10.22	71.83	41.59	35.57	32.18	10.86	76.38	43.51
CS5	36.09	50.36	13.02	77.28	47.35	44.5	28.56	10.57	78.5	43.8	31	23.77	10.72	73.3	49.41	36.51	32.99	11.28	76.26	45.94
CS19	34.29	40.13	13.24	76.87	37.87	40.58	25.7	9.21	78.04	42.37	31.08	22.4	10.71	70.74	33.53	35.28	30.08	11.02	75.16	37.98
CS28	33.23	37.68	12.27	77.28	39	40.07	27.73	9.72	78.96	45.31	28.76	20.17	9.37	71.84	41.76	34.53	29.54	10.57	75.89	41.71
CS32	33.81	39.87	12.8	76.47	35.69	40.2	27.35	9.99	79.88	40.66	31.08	21.1	10.98	70.01	29.26	35.08	30.09	11.15	75.28	35.56
CS38	34.02	43.8	13.09	78.09	28.82	41.74	30.06	10.29	81.26	35.96	30.84	25	10.37	70.74	29.02	35.41	32.35	11.15	76.38	32.24
CS41	34.77	40.92	12.61	79.3	40.07	40.13	29.54	11.12	80.34	43.21	30.76	21.25	10.55	72.57	36.6	35.25	30.81	11.26	77.11	39.79
CS42	35.99	44.59	12.92	76.87	32.23	40.01	27.58	9.93	80.34	36.33	31	23.2	9.65	70.01	33.45	35.57	31.53	10.84	75.53	34.67
CS46	35.35	48.18	12.55	78.9	38.13	38.98	28.03	10.41	79.42	42.47	30.6	21.32	11.01	72.57	35.63	35.14	31.88	11.19	76.74	38.74
CS69	35.46	40.48	12.83	76.47	42.83	43.08	27.58	10.11	78.5	45.02	29.56	19.88	11.06	72.57	41.84	35.83	29.98	11.21	75.77	42.7
CS86	36.3	49.75	12.7	75.26	35.75	42.7	32.47	9.56	78.96	43.95	33.07	22.04	10.57	72.2	35.39	36.53	33.34	10.93	75.41	38.44
CS94	34.77	43.1	12.84	75.66	41.2	42.64	30.14	9.7	78.5	45.29	32.36	26.8	10.59	69.28	38.45	36.02	32.65	11	74.43	41.28
CS101	37.36	46.52	12.8	77.28	41.07	40.52	29.01	10.06	78.5	36.62	31.88	23.12	10.05	73.66	37.08	36.15	32.2	10.94	76.38	38.3
CS108	37.79	45.03	12.89	79.3	34.64	42.44	28.71	11.21	78.96	37.14	31.32	23.2	9.86	73.3	38.05	36.56	31.87	11.18	76.99	36.99
CS110	37.52	45.64	13.44	78.49	40.24	41.87	29.31	10.88	78.04	45.11	31.24	23.7	10.35	72.57	43.85	36.36	32.23	11.36	76.26	42.64
CS112	34.77	42.67	14.23	76.47	35.28	38.34	26.98	11.76	78.96	35.07	27.64	23.41	10.3	73.3	34.1	34.38	31.08	11.75	76.14	35.33
CS128	35.14	48.09	13.08	76.47	40.05	42.57	29.69	10.53	79.42	39.87	32.67	25.14	10.77	74.03	34.5	36.15	33.12	11.29	76.5	38.16
CS129	33.97	45.99	12.74	73.64	36.64	39.3	29.08	9.94	78.5	41.87	30.12	27.24	9.98	68.92	31.68	34.78	33.07	10.88	73.71	36.93
CS143	32.01	36.37	11.97	76.07	37.92	41.48	29.84	10.48	78.5	43.38	31	25.07	9.84	70.74	35.71	34.89	30.9	10.78	75.04	38.97
CS144	33.92	41.88	12.61	78.9	37.68	41.93	27.35	10.05	80.8	38.24	28.76	20.53	10.86	71.47	30.15	35.08	30.34	11.09	76.74	35.68
PBW771	33.92	40.92	11.91	79.7	40.55	39.36	27.13	9.87	79.88	41.65	28.52	21.75	9.46	71.11	37.72	34.52	30.39	10.53	76.62	39.82
DBW222	32.59	34.62	12.5	78.9	41.81	40.71	25.85	9.81	78.96	44.55	26.84	20.67	9.64	71.84	41.27	34.19	28.65	10.71	76.38	42.11
IC42	35.03	40.92	12.45	77.28	37.71	44.3	28.71	9.56	79.42	40.57	29.56	26.51	9.78	68.55	29.82	35.97	31.85	10.67	74.92	36.26
IC43	34.32	44.34	13.04	75.76	38.83	39.3	25.8	10.76	77.89	43.08	30.67	21.09	9.78	68.86	33.39	35.14	31.46	11.26	74.43	37.4
QBP1312	34.16	45.31	13.62	79	44.84	40.19	28.2	10.58	80.65	42.16	30.99	20.3	10.89	72.51	40.08	35.33	32	11.64	77.35	40.87
IITR26	35.8	50.64	14.57	76.57	36.18	41.8	30.91	11.87	79.73	40.59	30.03	22.61	12.95	71.78	32.26	35.91	34.16	12.67	76.14	35.6
AUS30523	34.16	41.46	12.65	71.32	33.42	40.58	32.27	11.46	78.35	38.21	32.99	29.17	11.11	64.48	28.07	35.74	34.22	11.65	71.76	32.85
AUS30518	34.22	45.04	12.36	75.76	34.51	42.18	28.05	10.48	79.73	42.24	30.35	18.85	11	69.59	34.6	35.64	31.58	11.32	75.16	36.35
NAVRATTAN	38.19	56.68	14.95	78.19	31.02	48.4	34.75	11.4	76.51	31.23	30.19	22.1	11.56	72.14	26.05	37.87	36.05	12.32	75.89	29.54
WH1124	35.22	38.66	11.99	78.19	37.94	41.35	26.1	10.06	80.19	40.81	28.83	19.86	9.74	72.87	37.02	35.47	30.16	10.83	77.11	37.63
ANNUELLO	33.74	37.78	12.46	78.19	32.4	38.2	25.87	9.49	81.57	37.59	29.79	25.06	10.47	74.33	51.53	34.63	31.15	10.99	77.96	39.71
Sunlin	34.53	42.51	13.45	76.57	33.51	40	28.05	10.85	80.65	36.21	29.95	24.48	11.43	73.24	34.6	35.21	32.4	11.79	76.86	34.33
UP2672	36.86	52.74	13.91	80.21	47	46.29	31.97	10.08	83.41	43.08	45.54	22.25	12.12	70.32	29.76	39.62	34.71	11.89	77.71	38.51
QBP128	35.86	53.96	14.5	79.8	36.05	42.12	32.49	10.5	81.57	38.8	33.07	26.07	10.25	72.14	31.05	36.48	35.95	11.68	77.71	34.67
QBP1210	34.16	43.12	13.74	79	39.57	42.25	29.41	10.09	83.41	46.65	30.83	24.19	9.89	73.97	41.05	35.72	32.75	11.31	78.56	41.03
BAJ1	34.32	39.62	12.14	77.38	38.93	38.08	23.61	9.34	81.11	41.8	28.35	19.94	9.81	72.14	37.5	34.51	29.81	10.72	76.86	38.34
Kukri	34.69	39.45	13.98	72.13	30.78	38.85	26.32	11.34	78.35	34.3	28.59	24.12	10.48	72.14	32.1	34.8	31.35	11.8	74.56	32.25
SEMONG2	37.13	48.63	13.16	78.19	36.11	41.28	28.66	10.89	81.57	45.83	28.51	24.99	9.37	72.51	39.68	35.88	33.82	11.22	77.35	39.41
YangMai6	35.59	44.96	14.01	79	40.88	42.63	31.74	10.53	81.11	46.13	31.15	23.98	9.55	72.51	40.81	36.21	33.57	11.39	77.47	41.16
PQW113	35.33	46.27	14.15	76.98	36.02	40.39	32.19	9.41	81.57	40.11	30.59	27.15	9.3	75.43	37.18	35.59	34.66	11.11	77.96	36.95
PQW114	34.37	49.5	13.27	78.19	37.12	41.48	32.79	10	81.57	44.35	27.15	24.99	9.18	73.24	37.9	35.02	34.91	11	77.59	38.71
QBP1201	34.9	44.52	12.39	79	36.36	38.91	27.98	9.92	79.73	35.93	28.83	19.94	9.15	72.51	38.31	34.9	31.71	10.75	77.11	36.19
QBP1205	37.98	46.88	12.73	79.8	43.32	41.41	25.95	9.25	80.65	44.57	30.83	18.42	9.34	73.24	42.66	36.49	31.36	10.73	77.84	41.95
ISTSAMNYT406	36.39	41.63	12.48	77.78	41.38	39.3	25.87	9.47	79.27	40.02	37.22	25.56	9.73	72.14	39.84	36.72	32	10.81	76.5	39.22
QBP129	35.7	40.76	12.49	78.19	42.61	40.19	28.88	10.42	78.81	48.88	41.62	32.2	9.33	72.14	42.02	37.45	34.04	10.93	76.5	42.8
PBW723	35.96	45.64	12.71	79.43	41.73	41.18	28.78	11.17	79.47	38.98	30.79	28.82	10.28	72.19	34.86	36.02	34.21	11.26	77.11	38.36
QBP139	35.32	47.74	12.94	77.82	38.18	43.36	28.85	10.57	79.47	40.62	33.91	24.34	10.3	72.19	37.92	36.82	33.59	11.18	76.62	38.82
BOBWHITE	35.53	45.64	13.18	80.24	43.8	41.18	26.29	11.35	80.39	41.78	36.79	21.89	10.89	73.65	42.84	36.9	32.05	11.56	78.08	42.22
KRICHAUFF	33.68	50.98	12.74	72.57	30.61	37.58	28.1	9.88	79.47	40.94	29.43	23.33	9.96	67.45	30.1	34.51	33.8	10.89	73.46	34.4
PBW689	34.47	49.32	13.72	79.43	45.61	41.63	29.38	10.8	80.85	46.23	34.31	26.58	10.17	74.38	42.52	36.32	34.52	11.39	78.2	43.91
RAJ4229	33.73	43.11	12.13	79.84	37.9	41.88	29.45	9.92	82.23	43.66	35.19	29.46	9.48	73.29	36.31	36.34	34.02	10.63	78.32	39.12
RAJ4238	35.48	52.2	12.8	74.59	32.88	38.1	26.82	9.17	79.47	40.91	29.43	22.47	9.46	70.73	33.97	35.06	33.55	10.62	75.16	36.22
HD3354	38.82	47.74	12.45	81.45	43.9	42.97	30.13	9.87	81.77	44.99	29.75	20.95	9.67	73.65	40.26	36.93	33.09	10.74	78.81	42.38
HD3372	38.24	49.14	12.64	79.43	42.7	40.15	26.97	10.49	80.85	43.28	31.67	17.56	12.07	72.92	38.97	36.52	31.87	11.52	77.71	41.15
QBI191	32.94	40.13	12.06	79.03	44.23	42.33	28.4	9.16	81.77	45.56	30.15	20.59	11.03	73.29	40.83	35.41	31.16	10.82	77.96	42.81
QBI192	34.37	37.16	12.5	79.43	42.09	43.55	31.49	10.87	82.23	44.5	32.15	24.2	11.07	73.29	42.36	36.34	32.12	11.33	78.2	42.4
QBI193	36.75	43.28	12.82	77.82	41.44	43.55	31.56	11.04	78.55	41.23	32.47	22.61	11.38	71.46	39.78	36.98	32.94	11.52	76.14	40.47
QBI194	34.16	37.25	13.4	78.63	43.8	41.43	26.82	10.41	79.93	40.98	32.23	24.78	10.27	71.83	38.81	35.87	31.23	11.25	76.86	40.74
QBI195	32.35	37.33	12.45	76.2	41.81	39.77	25.84	10.83	76.71	41.01	31.19	23.77	10.04	72.19	39.38	34.91	30.8	11.05	75.41	40.38
QBI196	33.63	46.25	12.94	77.41	38.35	40.21	30.06	10.96	79.93	39.72	28.63	28.02	10.5	71.83	33.89	34.9	34.42	11.32	76.5	37.35
QBI197	37.81	45.2	12.94	78.22	41.47	42.2	26.6	10.3	81.31	42.05	31.19	23.19	9.9	72.19	34.78	36.76	32.33	11.02	77.23	39.15
HD3249	34.79	36.28	12.7	77.82	39.95	39.7	25.84	10.5	79.47	42.62	31.19	19.65	10.63	72.56	42.6	35.5	29.64	11.18	76.74	41.34
G2_38	39.14	56.84	15.52	75.39	43.2	44.96	33.89	10.9	76.71	38.81	35.03	29.83	11.61	72.19	38.09	38.27	37.72	12.22	75.16	39.72
K1317	34.63	41.01	12.82	79.84	43.07	41.43	25.39	10.77	81.77	43.36	31.91	25.06	10.24	74.38	42.2	35.93	31.7	11.18	78.56	42.28
WH1080	33.68	36.81	12.52	77.01	40.94	40.66	23.43	9.59	79.47	41.9	26.79	18.07	9.48	71.46	38.33	34.7	28.84	10.65	76.14	40.07
PBW175	32.88	41.71	12.24	77.82	43.56	41.56	25.02	9.76	80.85	44.38	29.75	24.99	9.11	71.1	37.52	35.17	31.73	10.53	76.62	41.25
Lok1	NaN	NaN	12.11	75.65	NaN	42.53	29.64	8.77	79.17	43.57	31.96	24.46	8.9	69.91	40.78	36.05	33.32	10.38	75.04	41.69
Janz	36.19	48.34	12.21	76.05	NaN	40.92	23.32	9.57	81.47	35.6	31.08	24.89	10.07	72.46	32.55	35.75	32.23	10.87	76.62	35.19
HI1612	33.97	41.34	12.79	78.48	36.89	39.06	23.39	10.39	79.17	37.04	30.44	24.1	9.18	74.65	39.33	34.72	30.73	10.99	77.47	38.47
HI1500	35.56	44.49	13.34	79.69	42.42	39.83	26.1	9.52	82.39	41.22	30.12	25.9	10.24	71.73	31.02	35.21	32.35	11.18	77.71	38.61
HI617	33.01	44.23	12.67	79.69	35.19	40.28	27.68	10.24	82.39	40.7	32.52	20.49	9.21	74.65	33.92	35.07	31.4	10.93	78.69	37.38
C591	35.19	51.93	14.3	80.9	43.13	40.22	30.69	10.1	83.77	42.36	36.04	32.9	10.67	71	33.76	36.17	36.41	11.66	78.2	39.99
C273	35.5	44.32	14.09	80.5	41.19	45.28	34.3	10.76	83.31	40.85	36.52	32.32	10.14	74.29	34.57	37.36	35.63	11.63	79.05	39.27
4HPAN82	35.56	50.97	14.26	78.07	41.93	39.7	31.52	11.38	81.01	41.37	32.6	23.52	10.57	74.29	39.97	35.59	34.24	11.92	77.71	41.31
4HPAN84	34.28	43.79	12.59	78.07	40.83	42.46	30.62	10.24	80.09	40.42	32.2	23.74	9.87	72.83	37.55	35.78	32.72	11.07	76.99	39.97
ASOCMAP251	34.28	47.29	13.07	74.03	37.98	39.9	29.64	11.43	74.1	37.3	33.96	20.42	11.21	69.18	38.6	35.54	32.4	11.79	72.98	38.62
ASOCMAP260	NaN	NaN	13.13	75.65	NaN	42.85	28.21	11.8	78.25	47	31.56	21.65	10.17	71	45.13	36.05	32.15	11.64	75.16	44.83
Kharchia65	37.36	56.91	13.06	76.46	34.49	39.83	30.99	9.58	82.85	43.88	32.12	26.19	10.45	68.82	29.89	35.98	35.88	11.18	75.89	36.86
QLD27	36.4	42.31	12.18	77.67	38.44	42.01	30.09	10.58	79.63	39.38	30.44	19.41	10.42	71.73	24.33	35.92	31.31	11.18	76.38	34.9
NP770	39.74	56.74	14.29	78.07	38.9	43.49	30.62	10.43	82.85	46.65	32.76	24.89	12.19	72.46	31.1	37.42	35.46	12.11	77.59	39.25
LOKBOLD	35.42	53.38	14.23	76.36	51.95	46.74	32.97	10.94	80.53	57.18	35.38	24.78	10.95	71.79	43.43	37.76	35.26	11.89	75.89	49.8
HS490	35.05	49.71	12.37	73.94	39.65	37.24	28.3	10.35	75.93	43.06	29.31	24.49	9.81	70.7	40.93	34.74	33.45	11.01	73.58	41.56
LOK67	35.37	45.6	12.13	75.15	39.37	39.17	27.32	9.93	78.69	47.05	29.7	23.33	NaN	69.97	35.93	35.28	32.18	10.92	74.43	41.08
PBW681	37.49	49.1	13.07	80	37.99	41.35	29.58	10.39	80.99	40.12	31.06	25.93	9.19	73.98	35.37	36.47	33.96	11.04	77.84	38.52
HUW666	33.83	37.82	13.05	79.59	40.2	42.89	28.23	10.3	80.99	43.15	27.55	19.22	9.39	73.98	40.93	35.3	29.94	11.07	77.71	41.73
WH1129	37.17	53.65	13.12	77.57	40.93	42.7	28.07	10.45	78.69	42.11	29.38	23.62	10.22	72.16	40.12	36.39	33.96	11.32	75.89	41.38
DBW51	33.68	37.64	13.69	80	41.12	46.29	33.72	10.54	80.53	42.29	30.5	25.35	11.27	74.35	36.09	36.44	32.55	11.74	77.84	40.23
HS543	36.01	45.42	12.64	79.19	33.22	41.67	26.64	9.77	82.83	38.73	30.1	21.67	8.77	73.62	33.67	36.01	31.61	10.69	77.96	36.28
HS611	38.29	52.68	13.39	79.19	44.7	44.56	31.91	10.48	79.15	43.93	28.99	24.27	10.83	72.89	39.72	36.98	34.77	11.54	76.74	42.81
LOCALCOLLECTION1c01	33.2	42.28	15.81	77.98	30.92	43.08	29.81	11.64	82.83	32.15	31.3	20.81	13.24	67.78	NaN	35.8	31.51	13	75.65	33.27
C306	37.17	50.32	13.67	77.98	42.49	41.16	31.76	9.88	83.75	45.23	NaN	NaN	9.31	69.61	31.33	36.6	34.41	11.11	76.5	39.97
CBW38	34.58	48.31	13.01	78.78	40.38	41.35	29.96	10.99	77.77	37.95	36.34	21.1	10.99	72.16	36.66	36.61	32.77	11.61	76.01	38.94
CHHOTILERMA	31.87	43.94	12.61	76.76	28.63	39.49	28.45	9.62	81.45	38.73	NaN	NaN	9.75	72.16	31.5	34.7	32.06	10.89	76.38	34.35
DBW16	34.74	44.9	12.13	78.38	37.81	42.25	30.26	10.81	81.45	40.64	28.99	23.84	10.14	72.89	38.51	35.63	32.82	11.14	77.11	39.6
DBW17	35.53	49.71	12.33	79.59	37.81	39.94	30.11	11.88	79.15	39.25	31.06	27.16	9.13	72.16	34.48	35.7	34.47	11.19	76.62	37.94
DBW39	35	40.44	13.18	78.78	39.83	43.34	30.18	10.75	79.15	43.32	31.86	28.74	9.58	72.89	39.88	36.39	33.09	11.25	76.62	41.36
DBW173	33.68	35.37	13.16	79.19	41.39	43.02	26.49	10.67	80.07	41.68	30.34	23.98	10.2	73.62	42.86	35.75	30.19	11.38	77.23	42.23
DBW187	33.57	32.31	13.22	78.38	44.79	42.95	27.4	9.6	80.53	45.92	28.35	19.15	9.96	72.16	43.27	35.38	28.69	11.09	76.62	44.52
DL1532	37.33	45.42	12.96	80	52.69	44.56	29.96	10.62	81.91	52.16	34.1	29.03	10.57	73.25	39.24	37.58	34.06	11.41	77.84	47.23
DL7882	34.52	44.81	12.57	78.38	40.11	39.36	27.92	9.81	83.29	48.26	32.02	26.8	10.25	74.35	41.41	35.49	32.97	11.05	78.08	43.34
GW273	32.62	40.44	12.77	75.15	36.98	38.53	26.04	10.09	80.99	44.62	28.03	20.81	10.28	69.61	35.37	34.19	30.33	11.17	74.92	39.55
GW451	34.46	44.81	12.32	76.12	35.23	44.16	26.3	10.14	82.02	41.05	28.11	22.54	9.77	71.48	36.64	35.64	31.9	10.83	76.38	38.69
HB208	35.52	47.96	13.21	76.52	38.44	40.38	28.26	10.77	78.8	44.08	30.27	21.32	10.28	70.39	36	35.49	32.65	11.33	75.28	40.25
HD2009	34.78	42.1	11.9	73.29	31.09	41.91	29.84	10.01	80.18	38.62	30.67	23.63	8.63	72.21	33.66	35.68	32.42	10.42	75.28	35.93
HD2329	34.35	42.1	12.31	79.76	37.89	42.49	30.89	10.37	81.56	44.25	30.35	25.28	11.69	71.85	39.3	35.64	33.04	11.35	77.47	41.18
HD2824	31.97	39.04	12.55	72.48	27.79	42.94	29.16	11.35	79.26	41.4	27.31	23.63	9.43	70.02	35.27	34.65	31.68	11.09	74.07	36.33
HD2833	35.68	42.1	12.39	80.16	42.21	39.93	27.35	10.58	80.64	43.47	27.95	24.49	9.31	71.85	33.18	35.06	32.07	10.84	77.35	40.23
HD2851	34.14	42.71	12.68	79.35	40.83	41.08	31.42	10.11	82.02	43.04	32.11	22.83	9.78	72.58	40.11	35.59	32.7	10.92	77.71	41.88
HD2864	38.01	37.9	11.98	78.95	36.6	42.49	27.95	9.85	81.1	39.23	28.43	23.7	9.79	71.12	34.06	36.23	31.21	10.69	76.86	37.74
HD2894	33.77	39.48	12.83	78.14	37.25	42.62	29.69	10.02	80.18	42.26	29.63	22.98	9.59	72.94	40.43	35.41	31.73	10.89	76.99	40.78
HD2982	35.04	50.06	12.43	80.16	39.82	41.4	31.27	9.78	82.48	44.17	35.79	25.57	10.31	74.77	37.21	36.48	34.71	10.91	78.81	41.03
HD3090	35.84	40.79	13.29	78.14	38.35	40.95	27.95	10.07	79.26	38.62	34.59	30.98	9.69	72.94	35.76	36.39	33.45	11.04	76.74	38.57
HD3226	33.88	35.8	13.57	78.14	41.2	41.53	28.86	11.39	79.26	40.01	25.47	21.24	10.69	72.94	40.19	34.53	30.44	11.66	76.74	41.13
HDR77	37.06	41.31	12.41	76.52	39.36	40.57	25.62	10.21	80.64	47.11	28.51	20.67	9.14	72.58	40.43	35.62	30.64	10.72	76.5	42.76
HI1563	36	47.26	12.72	80.16	39.36	42.11	29.76	10.26	82.48	44.6	31.47	25.65	9.29	74.4	34.87	36.15	33.86	10.84	78.69	40.3
HW2045	35.15	41.75	12.69	79.76	37.8	40.7	30.66	9.88	82.94	44.6	31.79	23.26	10.41	73.31	34.63	35.71	32.45	11.03	78.32	39.8
K307	36.9	46.73	12.74	78.95	41.38	40.12	27.8	9.57	80.18	45.64	31.07	22.76	9.34	74.4	37.53	35.91	32.65	10.7	77.71	41.98
K65	33.24	44.64	12.38	73.29	39.08	38.26	27.35	9.37	78.8	38.1	30.59	21.53	11.99	NaN	NaN	34.55	31.87	11.22	74.3	38.81
K88	36.16	48.05	12.86	73.7	34.31	41.59	29.91	9.84	77.41	39.58	28.27	23.63	9.82	68.56	30.43	35.57	33.57	10.91	73.46	36.08
K1006	34.88	51.46	12.92	78.54	36.24	41.21	29.99	10.28	78.8	39.4	36.19	25.14	9.52	72.58	33.42	36.47	34.59	10.95	76.62	37.49
KUNDAN	36	48.75	14.14	78.14	47.53	44.67	29.01	10.33	82.48	52.91	52.09	23.91	11.54	71.85	38.9	40.05	33.57	11.76	77.23	46.2
LALBAHADUR	33.4	42.71	12.28	76.12	33.39	40.44	29.46	10.08	77.41	38.02	31.63	22.33	10.89	67.83	NaN	35.2	32.15	11.08	73.95	36.69
LERMAROJO	34.46	43.85	13.76	76.81	37.83	40.31	27.69	10.09	81.09	41.79	30.67	27.33	10.67	72.64	35.22	35.25	32.95	11.25	76.5	38.72
MP1203	32.72	40.52	12.44	74.39	31.77	40.31	30.93	11.11	79.25	42.31	29.15	23.07	11.27	71.18	35.46	34.57	32.05	11.3	74.8	37.29
MP3224	35.79	43.15	12.9	76.81	38.11	39.35	29.5	9.86	82.01	43.26	30.11	21.63	11.35	71.18	36.11	35.29	31.9	11.15	76.26	39.5
NI5439	35.84	49.97	14.09	76	37.74	41.98	30.78	9.2	79.25	42.31	26.59	18.17	10.88	70.45	34.82	35.27	32.68	11.18	75.04	38.72
PBW65	33.88	42.71	13.21	78.43	37.83	36.71	24.53	9.88	81.09	39.19	29.07	24.01	10.2	71.55	33.77	34.12	31.26	10.95	76.62	37.51
PBW752	33.3	32.83	12.51	81.26	47.02	47.88	28.37	11.31	80.17	43.26	30.03	28.05	11.08	74.47	43.52	36.4	31.16	11.32	78.2	44.24
RAJ4037	32.24	42.45	12.2	78.43	39.58	37.87	26.41	9.75	80.63	41.53	30.27	22.71	11.09	70.09	34.09	34.14	31.33	10.89	76.01	38.77
RAJ1482	34.62	46.03	12.73	74.39	29.84	50.89	27.62	10.14	80.17	38.93	29.55	22.28	10.12	68.26	26.92	37.27	32.18	10.87	74.07	33.12
Raj3077	38.86	49.44	12.74	80.45	37.65	39.92	29.5	10.18	82.47	40.06	31.39	25.24	9.34	73.01	33.61	36.38	33.94	10.69	78.08	37.66
RAJ4120	34.89	45.16	13.16	80.45	42.7	38.83	26.41	10.22	82.47	45.34	31.63	22.06	10.31	74.83	40.3	35.21	31.7	11.04	78.69	42.66
SAFEDLERMA	34.84	49.09	13.56	77.21	35.63	39.28	31.83	9.84	79.71	40.75	31.39	21.05	9.85	72.64	NaN	35.25	33.42	10.94	76.26	38.04
SHARBATISONARA	34.15	37.11	11.9	74.79	37	40.05	28	9.82	81.09	43.52	30.75	23.79	9.28	70.09	39.49	35.14	30.91	10.39	75.04	40.33
UP1109	33.51	39.12	12.83	76.81	34.71	39.92	29.27	10.14	80.17	41.62	27.47	25.24	9.95	71.18	32.56	34.42	31.92	10.85	75.77	36.98
UP262	34.84	43.76	12.34	77.62	34.8	42.81	31.23	10.75	80.17	42.05	31.31	26.75	9.83	71.18	31.59	35.96	33.59	10.84	76.01	36.83
UP2425	36.69	41.14	12.56	78.43	44.72	45.18	29.42	10.16	79.71	50.71	30.27	26.17	9.95	72.64	39.9	36.73	32.55	10.79	76.62	44.65
WH542	34.99	42.01	12.59	78.83	34.53	41.4	29.12	10.82	78.33	35.9	31.31	24.23	9.43	72.64	31.75	35.71	32.2	10.83	76.38	35.03
WH1080	32.56	31.86	12.56	77.21	38.2	NaN	NaN	10.59	79.25	NaN	31.63	22.42	10.5	72.28	37.88	34.91	29.01	11.03	76.01	39.85
